# Supplementary material for: Data in support of energy performance of double-glazed windows
Source: Data Brief. 2016 Apr 4;7:1139–42. doi: 10.1016/j.dib.2016.03.094 (PMC4833126; doi:10.1016/j.dib.2016.03.094)
Supplement: Supplementary file 2 — Supplementary material [file mmc2.xlsx]

## Sheet: Ardabil
U Value (W/m2.K)	SHGC	VT	Emissivity	Average Monthly Temperature(oC)	Average Monthly %Humidity	Average Monthly Wind Speed (m/s)	Average Monthly Direct Solar Radiation (Wh/m2)	Average Monthly Diffuse Solar Radiation (Wh/m2)	Orientation	Month	Monthly Saved Energy (kW)
1.65	0.32	0.59	0.035	-2.6	75	1.3	1216	1120	1	1	-3822.06
1.7	0.38	0.57	0.036	-2.6	75	1.3	1216	1120	1	1	-3779.25
1.76	0.22	0.32	0.022	-2.6	75	1.3	1216	1120	1	1	-3656.47
1.82	0.34	0.44	0.024	-2.6	75	1.3	1216	1120	1	1	-3637.27
1.87	0.15	0.15	0.042	-2.6	75	1.3	1216	1120	1	1	-3522.03
1.87	0.27	0.47	0.035	-2.6	75	1.3	1216	1120	1	1	-3570.82
1.93	0.34	0.59	0.042	-2.6	75	1.3	1216	1120	1	1	-3549.03
1.99	0.34	0.58	0.042	-2.6	75	1.3	1216	1120	1	1	-3491.4
2.04	0.21	0.46	0.022	-2.6	75	1.3	1216	1120	1	1	-3388
2.1	0.34	0.51	0.107	-2.6	75	1.3	1216	1120	1	1	-3367.6
2.16	0.3	0.4	0.024	-2.6	75	1.3	1216	1120	1	1	-3285.77
2.21	0.38	0.4	0.107	-2.6	75	1.3	1216	1120	1	1	-3244.2
2.21	0.16	0.16	0.035	-2.6	75	1.3	1216	1120	1	1	-3183.7
2.27	0.4	0.44	0.107	-2.6	75	1.3	1216	1120	1	1	-3198.74
2.44	0.44	0.54	0.107	-2.6	75	1.3	1216	1120	1	1	-3056.86
2.5	0.19	0.14	0.107	-2.6	75	1.3	1216	1120	1	1	-2897.16
2.56	0.3	0.42	0.035	-2.6	75	1.3	1216	1120	1	1	-2888.13
2.56	0.15	0.15	0.042	-2.6	75	1.3	1216	1120	1	1	-2837.45
2.61	0.61	0.66	0.107	-2.6	75	1.3	1216	1120	1	1	-2963.6
2.67	0.64	0.67	0.107	-2.6	75	1.3	1216	1120	1	1	-2918.74
2.73	0.55	0.59	0.107	-2.6	75	1.3	1216	1120	1	1	-2811.4
2.78	0.36	0.49	0.107	-2.6	75	1.3	1216	1120	1	1	-2681.5
2.84	0.27	0.38	0.035	-2.6	75	1.3	1216	1120	1	1	-2586.96
3.01	0.4	0.42	0.107	-2.6	75	1.3	1216	1120	1	1	-2444.41
3.18	0.48	0.57	0.107	-2.6	75	1.3	1216	1120	1	1	-2318.38
1.65	0.32	0.59	0.035	-2.6	75	1.3	1216	1120	2	1	-4902.14
1.7	0.38	0.57	0.036	-2.6	75	1.3	1216	1120	2	1	-4845.34
1.76	0.22	0.32	0.022	-2.6	75	1.3	1216	1120	2	1	-4687.49
1.82	0.34	0.44	0.024	-2.6	75	1.3	1216	1120	2	1	-4660.61
1.87	0.15	0.15	0.042	-2.6	75	1.3	1216	1120	2	1	-4511.88
1.87	0.27	0.47	0.035	-2.6	75	1.3	1216	1120	2	1	-4573.88
1.93	0.34	0.59	0.042	-2.6	75	1.3	1216	1120	2	1	-4543.58
1.99	0.34	0.58	0.042	-2.6	75	1.3	1216	1120	2	1	-4467.94
2.04	0.21	0.46	0.022	-2.6	75	1.3	1216	1120	2	1	-4334.21
2.1	0.34	0.51	0.107	-2.6	75	1.3	1216	1120	2	1	-4306.07
2.16	0.3	0.4	0.024	-2.6	75	1.3	1216	1120	2	1	-4199.83
2.21	0.38	0.4	0.107	-2.6	75	1.3	1216	1120	2	1	-4144.77
2.21	0.16	0.16	0.035	-2.6	75	1.3	1216	1120	2	1	-4067.84
2.27	0.4	0.44	0.107	-2.6	75	1.3	1216	1120	2	1	-4084.83
2.44	0.44	0.54	0.107	-2.6	75	1.3	1216	1120	2	1	-3898.39
2.5	0.19	0.14	0.107	-2.6	75	1.3	1216	1120	2	1	-3693.92
2.56	0.3	0.42	0.035	-2.6	75	1.3	1216	1120	2	1	-3680.38
2.56	0.15	0.15	0.042	-2.6	75	1.3	1216	1120	2	1	-3616.17
2.61	0.61	0.66	0.107	-2.6	75	1.3	1216	1120	2	1	-3774.06
2.67	0.64	0.67	0.107	-2.6	75	1.3	1216	1120	2	1	-3715.04
2.73	0.55	0.59	0.107	-2.6	75	1.3	1216	1120	2	1	-3576.99
2.78	0.36	0.49	0.107	-2.6	75	1.3	1216	1120	2	1	-3410.5
2.84	0.27	0.38	0.035	-2.6	75	1.3	1216	1120	2	1	-3288.84
3.01	0.4	0.42	0.107	-2.6	75	1.3	1216	1120	2	1	-3102.6
3.18	0.48	0.57	0.107	-2.6	75	1.3	1216	1120	2	1	-2937.71
1.65	0.32	0.59	0.035	-2.6	75	1.3	1216	1120	3	1	-4922.64
1.7	0.38	0.57	0.036	-2.6	75	1.3	1216	1120	3	1	-4865.53
1.76	0.22	0.32	0.022	-2.6	75	1.3	1216	1120	3	1	-4706.79
1.82	0.34	0.44	0.024	-2.6	75	1.3	1216	1120	3	1	-4679.72
1.87	0.15	0.15	0.042	-2.6	75	1.3	1216	1120	3	1	-4530.08
1.87	0.27	0.47	0.035	-2.6	75	1.3	1216	1120	3	1	-4592.48
1.93	0.34	0.59	0.042	-2.6	75	1.3	1216	1120	3	1	-4562.06
1.99	0.34	0.58	0.042	-2.6	75	1.3	1216	1120	3	1	-4485.99
2.04	0.21	0.46	0.022	-2.6	75	1.3	1216	1120	3	1	-4351.5
2.1	0.34	0.51	0.107	-2.6	75	1.3	1216	1120	3	1	-4323.21
2.16	0.3	0.4	0.024	-2.6	75	1.3	1216	1120	3	1	-4216.4
2.21	0.38	0.4	0.107	-2.6	75	1.3	1216	1120	3	1	-4161.06
2.21	0.16	0.16	0.035	-2.6	75	1.3	1216	1120	3	1	-4083.71
2.27	0.4	0.44	0.107	-2.6	75	1.3	1216	1120	3	1	-4100.81
2.44	0.44	0.54	0.107	-2.6	75	1.3	1216	1120	3	1	-3913.35
2.5	0.19	0.14	0.107	-2.6	75	1.3	1216	1120	3	1	-3707.7
2.56	0.3	0.42	0.035	-2.6	75	1.3	1216	1120	3	1	-3694.16
2.56	0.15	0.15	0.042	-2.6	75	1.3	1216	1120	3	1	-3629.59
2.61	0.61	0.66	0.107	-2.6	75	1.3	1216	1120	3	1	-3788.44
2.67	0.64	0.67	0.107	-2.6	75	1.3	1216	1120	3	1	-3729.18
2.73	0.55	0.59	0.107	-2.6	75	1.3	1216	1120	3	1	-3590.41
2.78	0.36	0.49	0.107	-2.6	75	1.3	1216	1120	3	1	-3423.08
2.84	0.27	0.38	0.035	-2.6	75	1.3	1216	1120	3	1	-3300.72
3.01	0.4	0.42	0.107	-2.6	75	1.3	1216	1120	3	1	-3113.6
3.18	0.48	0.57	0.107	-2.6	75	1.3	1216	1120	3	1	-2947.97
1.65	0.32	0.59	0.035	-2.6	75	1.3	1216	1120	4	1	-4875.36
1.7	0.38	0.57	0.036	-2.6	75	1.3	1216	1120	4	1	-4819.21
1.76	0.22	0.32	0.022	-2.6	75	1.3	1216	1120	4	1	-4661.18
1.82	0.34	0.44	0.024	-2.6	75	1.3	1216	1120	4	1	-4635.11
1.87	0.15	0.15	0.042	-2.6	75	1.3	1216	1120	4	1	-4486.32
1.87	0.27	0.47	0.035	-2.6	75	1.3	1216	1120	4	1	-4548.76
1.93	0.34	0.59	0.042	-2.6	75	1.3	1216	1120	4	1	-4519.26
1.99	0.34	0.58	0.042	-2.6	75	1.3	1216	1120	4	1	-4444.08
2.04	0.21	0.46	0.022	-2.6	75	1.3	1216	1120	4	1	-4310.32
2.1	0.34	0.51	0.107	-2.6	75	1.3	1216	1120	4	1	-4282.94
2.16	0.3	0.4	0.024	-2.6	75	1.3	1216	1120	4	1	-2733.63
2.21	0.38	0.4	0.107	-2.6	75	1.3	1216	1120	4	1	-4122.46
2.21	0.16	0.16	0.035	-2.6	75	1.3	1216	1120	4	1	-4045
2.27	0.4	0.44	0.107	-2.6	75	1.3	1216	1120	4	1	-4063.04
2.44	0.44	0.54	0.107	-2.6	75	1.3	1216	1120	4	1	-3877.99
2.5	0.19	0.14	0.107	-2.6	75	1.3	1216	1120	4	1	-3673.03
2.56	0.3	0.42	0.035	-2.6	75	1.3	1216	1120	4	1	-3660.29
2.56	0.15	0.15	0.042	-2.6	75	1.3	1216	1120	4	1	-3595.69
2.61	0.61	0.66	0.107	-2.6	75	1.3	1216	1120	4	1	-3755.41
2.67	0.64	0.67	0.107	-2.6	75	1.3	1216	1120	4	1	-3696.89
2.73	0.55	0.59	0.107	-2.6	75	1.3	1216	1120	4	1	-3558.8
2.78	0.36	0.49	0.107	-2.6	75	1.3	1216	1120	4	1	-3392.14
2.84	0.27	0.38	0.035	-2.6	75	1.3	1216	1120	4	1	-3270.52
3.01	0.4	0.42	0.107	-2.6	75	1.3	1216	1120	4	1	-3085.47
3.18	0.48	0.57	0.107	-2.6	75	1.3	1216	1120	4	1	-2921.87
1.65	0.32	0.59	0.035	-1.1	73	2.6	2353	1465	1	2	-2399.08
1.7	0.38	0.57	0.036	-1.1	73	2.6	2353	1465	1	2	-2375.32
1.76	0.22	0.32	0.022	-1.1	73	2.6	2353	1465	1	2	-2268.53
1.82	0.34	0.44	0.024	-1.1	73	2.6	2353	1465	1	2	-2269.33
1.87	0.15	0.15	0.042	-1.1	73	2.6	2353	1465	1	2	-2170.24
1.87	0.27	0.47	0.035	-1.1	73	2.6	2353	1465	1	2	-2221.05
1.93	0.34	0.59	0.042	-1.1	73	2.6	2353	1465	1	2	-2219.01
1.99	0.34	0.58	0.042	-1.1	73	2.6	2353	1465	1	2	-2179.81
2.04	0.21	0.46	0.022	-1.1	73	2.6	2353	1465	1	2	-2093.16
2.1	0.34	0.51	0.107	-1.1	73	2.6	2353	1465	1	2	-2092.68
2.16	0.3	0.4	0.024	-1.1	73	2.6	2353	1465	1	2	-2028.55
2.21	0.38	0.4	0.107	-1.1	73	2.6	2353	1465	1	2	-2006.12
2.21	0.16	0.16	0.035	-1.1	73	2.6	2353	1465	1	2	-1943.58
2.27	0.4	0.44	0.107	-1.1	73	2.6	2353	1465	1	2	-1979.7
2.44	0.44	0.54	0.107	-1.1	73	2.6	2353	1465	1	2	-1894.81
2.5	0.19	0.14	0.107	-1.1	73	2.6	2353	1465	1	2	-1750.85
2.56	0.3	0.42	0.035	-1.1	73	2.6	2353	1465	1	2	-1761.82
2.56	0.15	0.15	0.042	-1.1	73	2.6	2353	1465	1	2	-1709.69
2.61	0.61	0.66	0.107	-1.1	73	2.6	2353	1465	1	2	-1859.6
2.67	0.64	0.67	0.107	-1.1	73	2.6	2353	1465	1	2	-1833.57
2.73	0.55	0.59	0.107	-1.1	73	2.6	2353	1465	1	2	-1743.51
2.78	0.36	0.49	0.107	-1.1	73	2.6	2353	1465	1	2	-1630.26
2.84	0.27	0.38	0.035	-1.1	73	2.6	2353	1465	1	2	-1553.3
3.01	0.4	0.42	0.107	-1.1	73	2.6	2353	1465	1	2	-1467.31
3.18	0.48	0.57	0.107	-1.1	73	2.6	2353	1465	1	2	-1398.24
1.65	0.32	0.59	0.035	-1.1	73	2.6	2353	1465	2	2	-3236.52
1.7	0.38	0.57	0.036	-1.1	73	2.6	2353	1465	2	2	-3204.31
1.76	0.22	0.32	0.022	-1.1	73	2.6	2353	1465	2	2	-3067.77
1.82	0.34	0.44	0.024	-1.1	73	2.6	2353	1465	2	2	-3066.32
1.87	0.15	0.15	0.042	-1.1	73	2.6	2353	1465	2	2	-2938.76
1.87	0.27	0.47	0.035	-1.1	73	2.6	2353	1465	2	2	-3002.95
1.93	0.34	0.59	0.042	-1.1	73	2.6	2353	1465	2	2	-2997.85
1.99	0.34	0.58	0.042	-1.1	73	2.6	2353	1465	2	2	-2945.86
2.04	0.21	0.46	0.022	-1.1	73	2.6	2353	1465	2	2	-2833.81
2.1	0.34	0.51	0.107	-1.1	73	2.6	2353	1465	2	2	-2830.76
2.16	0.3	0.4	0.024	-1.1	73	2.6	2353	1465	2	2	-2746.85
2.21	0.38	0.4	0.107	-1.1	73	2.6	2353	1465	2	2	-2715.86
2.21	0.16	0.16	0.035	-1.1	73	2.6	2353	1465	2	2	-2635.83
2.27	0.4	0.44	0.107	-1.1	73	2.6	2353	1465	2	2	-2679.74
2.44	0.44	0.54	0.107	-1.1	73	2.6	2353	1465	2	2	-2564.13
2.5	0.19	0.14	0.107	-1.1	73	2.6	2353	1465	2	2	-2376.41
2.56	0.3	0.42	0.035	-1.1	73	2.6	2353	1465	2	2	-2388.84
2.56	0.15	0.15	0.042	-1.1	73	2.6	2353	1465	2	2	-2320.93
2.61	0.61	0.66	0.107	-1.1	73	2.6	2353	1465	2	2	-2511.95
2.67	0.64	0.67	0.107	-1.1	73	2.6	2353	1465	2	2	-2476.37
2.73	0.55	0.59	0.107	-1.1	73	2.6	2353	1465	2	2	-2358.87
2.78	0.36	0.49	0.107	-1.1	73	2.6	2353	1465	2	2	-2210.66
2.84	0.27	0.38	0.035	-1.1	73	2.6	2353	1465	2	2	-2108.53
3.01	0.4	0.42	0.107	-1.1	73	2.6	2353	1465	2	2	-1991.13
3.18	0.48	0.57	0.107	-1.1	73	2.6	2353	1465	2	2	-1895.59
1.65	0.32	0.59	0.035	-1.1	73	2.6	2353	1465	3	2	-3263.45
1.7	0.38	0.57	0.036	-1.1	73	2.6	2353	1465	3	2	-3230.66
1.76	0.22	0.32	0.022	-1.1	73	2.6	2353	1465	3	2	-3092.1
1.82	0.34	0.44	0.024	-1.1	73	2.6	2353	1465	3	2	-3090.54
1.87	0.15	0.15	0.042	-1.1	73	2.6	2353	1465	3	2	-2961.19
1.87	0.27	0.47	0.035	-1.1	73	2.6	2353	1465	3	2	-3026.23
1.93	0.34	0.59	0.042	-1.1	73	2.6	2353	1465	3	2	-3021
1.99	0.34	0.58	0.042	-1.1	73	2.6	2353	1465	3	2	-2968.31
2.04	0.21	0.46	0.022	-1.1	73	2.6	2353	1465	3	2	-2854.73
2.1	0.34	0.51	0.107	-1.1	73	2.6	2353	1465	3	2	-2851.59
2.16	0.3	0.4	0.024	-1.1	73	2.6	2353	1465	3	2	-2766.54
2.21	0.38	0.4	0.107	-1.1	73	2.6	2353	1465	3	2	-2735.08
2.21	0.16	0.16	0.035	-1.1	73	2.6	2353	1465	3	2	-2654.1
2.27	0.4	0.44	0.107	-1.1	73	2.6	2353	1465	3	2	-2698.43
2.44	0.44	0.54	0.107	-1.1	73	2.6	2353	1465	3	2	-2581.16
2.5	0.19	0.14	0.107	-1.1	73	2.6	2353	1465	3	2	-2391.36
2.56	0.3	0.42	0.035	-1.1	73	2.6	2353	1465	3	2	-2403.76
2.56	0.15	0.15	0.042	-1.1	73	2.6	2353	1465	3	2	-2335.34
2.61	0.61	0.66	0.107	-1.1	73	2.6	2353	1465	3	2	-2528.25
2.67	0.64	0.67	0.107	-1.1	73	2.6	2353	1465	3	2	-2492.16
2.73	0.55	0.59	0.107	-1.1	73	2.6	2353	1465	3	2	-2373.14
2.78	0.36	0.49	0.107	-1.1	73	2.6	2353	1465	3	2	-2223.37
2.84	0.27	0.38	0.035	-1.1	73	2.6	2353	1465	3	2	-2120.29
3.01	0.4	0.42	0.107	-1.1	73	2.6	2353	1465	3	2	-2001.59
3.18	0.48	0.57	0.107	-1.1	73	2.6	2353	1465	3	2	-1905.02
1.65	0.32	0.59	0.035	-1.1	73	2.6	2353	1465	4	2	-3224.1
1.7	0.38	0.57	0.036	-1.1	73	2.6	2353	1465	4	2	-3192.06
1.76	0.22	0.32	0.022	-1.1	73	2.6	2353	1465	4	2	-3054.22
1.82	0.34	0.44	0.024	-1.1	73	2.6	2353	1465	4	2	-3053.39
1.87	0.15	0.15	0.042	-1.1	73	2.6	2353	1465	4	2	-2924.74
1.87	0.27	0.47	0.035	-1.1	73	2.6	2353	1465	4	2	-2989.78
1.93	0.34	0.59	0.042	-1.1	73	2.6	2353	1465	4	2	-2985.25
1.99	0.34	0.58	0.042	-1.1	73	2.6	2353	1465	4	2	-2933.27
2.04	0.21	0.46	0.022	-1.1	73	2.6	2353	1465	4	2	-2820.4
2.1	0.34	0.51	0.107	-1.1	73	2.6	2353	1465	4	2	-2817.97
2.16	0.3	0.4	0.024	-1.1	73	2.6	2353	1465	4	2	-1827.24
2.21	0.38	0.4	0.107	-1.1	73	2.6	2353	1465	4	2	-2702.84
2.21	0.16	0.16	0.035	-1.1	73	2.6	2353	1465	4	2	-2621.88
2.27	0.4	0.44	0.107	-1.1	73	2.6	2353	1465	4	2	-2666.85
2.44	0.44	0.54	0.107	-1.1	73	2.6	2353	1465	4	2	-2551.46
2.5	0.19	0.14	0.107	-1.1	73	2.6	2353	1465	4	2	-2362.31
2.56	0.3	0.42	0.035	-1.1	73	2.6	2353	1465	4	2	-2375.32
2.56	0.15	0.15	0.042	-1.1	73	2.6	2353	1465	4	2	-2306.91
2.61	0.61	0.66	0.107	-1.1	73	2.6	2353	1465	4	2	-2500.37
2.67	0.64	0.67	0.107	-1.1	73	2.6	2353	1465	4	2	-2464.9
2.73	0.55	0.59	0.107	-1.1	73	2.6	2353	1465	4	2	-2346.53
2.78	0.36	0.49	0.107	-1.1	73	2.6	2353	1465	4	2	-2197.36
2.84	0.27	0.38	0.035	-1.1	73	2.6	2353	1465	4	2	-2094.88
3.01	0.4	0.42	0.107	-1.1	73	2.6	2353	1465	4	2	-1977.84
3.18	0.48	0.57	0.107	-1.1	73	2.6	2353	1465	4	2	-1883.01
1.65	0.32	0.59	0.035	3.2	73	2.8	1817	2259	1	3	-1651.1
1.7	0.38	0.57	0.036	3.2	73	2.8	1817	2259	1	3	-1639.36
1.76	0.22	0.32	0.022	3.2	73	2.8	1817	2259	1	3	-1510.49
1.82	0.34	0.44	0.024	3.2	73	2.8	1817	2259	1	3	-1534.1
1.87	0.15	0.15	0.042	3.2	73	2.8	1817	2259	1	3	-1415.2
1.87	0.27	0.47	0.035	3.2	73	2.8	1817	2259	1	3	-1487.95
1.93	0.34	0.59	0.042	3.2	73	2.8	1817	2259	1	3	-1507.37
1.99	0.34	0.58	0.042	3.2	73	2.8	1817	2259	1	3	-1474.35
2.04	0.21	0.46	0.022	3.2	73	2.8	1817	2259	1	3	-1373.93
2.1	0.34	0.51	0.107	3.2	73	2.8	1817	2259	1	3	-1396.14
2.16	0.3	0.4	0.024	3.2	73	2.8	1817	2259	1	3	-1327.75
2.21	0.38	0.4	0.107	3.2	73	2.8	1817	2259	1	3	-1318.81
2.21	0.16	0.16	0.035	3.2	73	2.8	1817	2259	1	3	-1229.07
2.27	0.4	0.44	0.107	3.2	73	2.8	1817	2259	1	3	-1304.16
2.44	0.44	0.54	0.107	3.2	73	2.8	1817	2259	1	3	-1252.44
2.5	0.19	0.14	0.107	3.2	73	2.8	1817	2259	1	3	-1070.53
2.56	0.3	0.42	0.035	3.2	73	2.8	1817	2259	1	3	-1109.88
2.56	0.15	0.15	0.042	3.2	73	2.8	1817	2259	1	3	-1035.36
2.61	0.61	0.66	0.107	3.2	73	2.8	1817	2259	1	3	-1269.77
2.67	0.64	0.67	0.107	3.2	73	2.8	1817	2259	1	3	-1255.64
2.73	0.55	0.59	0.107	3.2	73	2.8	1817	2259	1	3	-1153.73
2.78	0.36	0.49	0.107	3.2	73	2.8	1817	2259	1	3	-1017.08
2.84	0.27	0.38	0.035	3.2	73	2.8	1817	2259	1	3	-931.398
3.01	0.4	0.42	0.107	3.2	73	2.8	1817	2259	1	3	-880.502
3.18	0.48	0.57	0.107	3.2	73	2.8	1817	2259	1	3	-853.54
1.65	0.32	0.59	0.035	3.2	73	2.8	1817	2259	2	3	-2269.43
1.7	0.38	0.57	0.036	3.2	73	2.8	1817	2259	2	3	-2252.94
1.76	0.22	0.32	0.022	3.2	73	2.8	1817	2259	2	3	-2089.68
1.82	0.34	0.44	0.024	3.2	73	2.8	1817	2259	2	3	-2117.54
1.87	0.15	0.15	0.042	3.2	73	2.8	1817	2259	2	3	-1966.64
1.87	0.27	0.47	0.035	3.2	73	2.8	1817	2259	2	3	-2057.76
1.93	0.34	0.59	0.042	3.2	73	2.8	1817	2259	2	3	-2080.29
1.99	0.34	0.58	0.042	3.2	73	2.8	1817	2259	2	3	-2037.02
2.04	0.21	0.46	0.022	3.2	73	2.8	1817	2259	2	3	-1909.11
2.1	0.34	0.51	0.107	3.2	73	2.8	1817	2259	2	3	-1935.1
2.16	0.3	0.4	0.024	3.2	73	2.8	1817	2259	2	3	-1847.22
2.21	0.38	0.4	0.107	3.2	73	2.8	1817	2259	2	3	-1833.99
2.21	0.16	0.16	0.035	3.2	73	2.8	1817	2259	2	3	-1721.65
2.27	0.4	0.44	0.107	3.2	73	2.8	1817	2259	2	3	-1813.61
2.44	0.44	0.54	0.107	3.2	73	2.8	1817	2259	2	3	-1742.64
2.5	0.19	0.14	0.107	3.2	73	2.8	1817	2259	2	3	-1512.06
2.56	0.3	0.42	0.035	3.2	73	2.8	1817	2259	2	3	-1559.61
2.56	0.15	0.15	0.042	3.2	73	2.8	1817	2259	2	3	-1465.68
2.61	0.61	0.66	0.107	3.2	73	2.8	1817	2259	2	3	-1757.85
2.67	0.64	0.67	0.107	3.2	73	2.8	1817	2259	2	3	-1737.75
2.73	0.55	0.59	0.107	3.2	73	2.8	1817	2259	2	3	-1607.91
2.78	0.36	0.49	0.107	3.2	73	2.8	1817	2259	2	3	-1434.17
2.84	0.27	0.38	0.035	3.2	73	2.8	1817	2259	2	3	-1323.85
3.01	0.4	0.42	0.107	3.2	73	2.8	1817	2259	2	3	-1252.82
3.18	0.48	0.57	0.107	3.2	73	2.8	1817	2259	2	3	-1211.85
1.65	0.32	0.59	0.035	3.2	73	2.8	1817	2259	3	3	-2289.29
1.7	0.38	0.57	0.036	3.2	73	2.8	1817	2259	3	3	-2272.51
1.76	0.22	0.32	0.022	3.2	73	2.8	1817	2259	3	3	-2107.99
1.82	0.34	0.44	0.024	3.2	73	2.8	1817	2259	3	3	-2135.87
1.87	0.15	0.15	0.042	3.2	73	2.8	1817	2259	3	3	-1983.81
1.87	0.27	0.47	0.035	3.2	73	2.8	1817	2259	3	3	-2075.55
1.93	0.34	0.59	0.042	3.2	73	2.8	1817	2259	3	3	-2098.06
1.99	0.34	0.58	0.042	3.2	73	2.8	1817	2259	3	3	-2054.34
2.04	0.21	0.46	0.022	3.2	73	2.8	1817	2259	3	3	-1925.45
2.1	0.34	0.51	0.107	3.2	73	2.8	1817	2259	3	3	-1951.52
2.16	0.3	0.4	0.024	3.2	73	2.8	1817	2259	3	3	-1862.89
2.21	0.38	0.4	0.107	3.2	73	2.8	1817	2259	3	3	-1849.45
2.21	0.16	0.16	0.035	3.2	73	2.8	1817	2259	3	3	-1736.38
2.27	0.4	0.44	0.107	3.2	73	2.8	1817	2259	3	3	-1828.78
2.44	0.44	0.54	0.107	3.2	73	2.8	1817	2259	3	3	-1756.93
2.5	0.19	0.14	0.107	3.2	73	2.8	1817	2259	3	3	-1524.83
2.56	0.3	0.42	0.035	3.2	73	2.8	1817	2259	3	3	-1572.44
2.56	0.15	0.15	0.042	3.2	73	2.8	1817	2259	3	3	-1478.02
2.61	0.61	0.66	0.107	3.2	73	2.8	1817	2259	3	3	-1771.86
2.67	0.64	0.67	0.107	3.2	73	2.8	1817	2259	3	3	-1751.5
2.73	0.55	0.59	0.107	3.2	73	2.8	1817	2259	3	3	-1620.65
2.78	0.36	0.49	0.107	3.2	73	2.8	1817	2259	3	3	-1445.67
2.84	0.27	0.38	0.035	3.2	73	2.8	1817	2259	3	3	-1334.61
3.01	0.4	0.42	0.107	3.2	73	2.8	1817	2259	3	3	-1262.8
3.18	0.48	0.57	0.107	3.2	73	2.8	1817	2259	3	3	-1221.23
1.65	0.32	0.59	0.035	3.2	73	2.8	1817	2259	4	3	-2246.82
1.7	0.38	0.57	0.036	3.2	73	2.8	1817	2259	4	3	-2230.73
1.76	0.22	0.32	0.022	3.2	73	2.8	1817	2259	4	3	-2067.09
1.82	0.34	0.44	0.024	3.2	73	2.8	1817	2259	4	3	-2095.65
1.87	0.15	0.15	0.042	3.2	73	2.8	1817	2259	4	3	-1944.56
1.87	0.27	0.47	0.035	3.2	73	2.8	1817	2259	4	3	-2036.11
1.93	0.34	0.59	0.042	3.2	73	2.8	1817	2259	4	3	-2059.27
1.99	0.34	0.58	0.042	3.2	73	2.8	1817	2259	4	3	-2016.24
2.04	0.21	0.46	0.022	3.2	73	2.8	1817	2259	4	3	-1888.28
2.1	0.34	0.51	0.107	3.2	73	2.8	1817	2259	4	3	-1914.9
2.16	0.3	0.4	0.024	3.2	73	2.8	1817	2259	4	3	-469.733
2.21	0.38	0.4	0.107	3.2	73	2.8	1817	2259	4	3	-1814.45
2.21	0.16	0.16	0.035	3.2	73	2.8	1817	2259	4	3	-1701.64
2.27	0.4	0.44	0.107	3.2	73	2.8	1817	2259	4	3	-1794.41
2.44	0.44	0.54	0.107	3.2	73	2.8	1817	2259	4	3	-1724.62
2.5	0.19	0.14	0.107	3.2	73	2.8	1817	2259	4	3	-1493.68
2.56	0.3	0.42	0.035	3.2	73	2.8	1817	2259	4	3	-1541.78
2.56	0.15	0.15	0.042	3.2	73	2.8	1817	2259	4	3	-1447.57
2.61	0.61	0.66	0.107	3.2	73	2.8	1817	2259	4	3	-1741.34
2.67	0.64	0.67	0.107	3.2	73	2.8	1817	2259	4	3	-1721.62
2.73	0.55	0.59	0.107	3.2	73	2.8	1817	2259	4	3	-1591.66
2.78	0.36	0.49	0.107	3.2	73	2.8	1817	2259	4	3	-1417.67
2.84	0.27	0.38	0.035	3.2	73	2.8	1817	2259	4	3	-1307.45
3.01	0.4	0.42	0.107	3.2	73	2.8	1817	2259	4	3	-1237.46
3.18	0.48	0.57	0.107	3.2	73	2.8	1817	2259	4	3	-1197.72
1.65	0.32	0.59	0.035	9.7	66	2.7	2096	2959	1	4	-334.966
1.7	0.38	0.57	0.036	9.7	66	2.7	2096	2959	1	4	-339.133
1.76	0.22	0.32	0.022	9.7	66	2.7	2096	2959	1	4	-288.339
1.82	0.34	0.44	0.024	9.7	66	2.7	2096	2959	1	4	-310.462
1.87	0.15	0.15	0.042	9.7	66	2.7	2096	2959	1	4	-261.611
1.87	0.27	0.47	0.035	9.7	66	2.7	2096	2959	1	4	-298.75
1.93	0.34	0.59	0.042	9.7	66	2.7	2096	2959	1	4	-318.044
1.99	0.34	0.58	0.042	9.7	66	2.7	2096	2959	1	4	-312.597
2.04	0.21	0.46	0.022	9.7	66	2.7	2096	2959	1	4	-276.947
2.1	0.34	0.51	0.107	9.7	66	2.7	2096	2959	1	4	-299.528
2.16	0.3	0.4	0.024	9.7	66	2.7	2096	2959	1	4	-275.144
2.21	0.38	0.4	0.107	9.7	66	2.7	2096	2959	1	4	-279.242
2.21	0.16	0.16	0.035	9.7	66	2.7	2096	2959	1	4	-234.28
2.27	0.4	0.44	0.107	9.7	66	2.7	2096	2959	1	4	-282.882
2.44	0.44	0.54	0.107	9.7	66	2.7	2096	2959	1	4	-278.124
2.5	0.19	0.14	0.107	9.7	66	2.7	2096	2959	1	4	-192.616
2.56	0.3	0.42	0.035	9.7	66	2.7	2096	2959	1	4	-223.318
2.56	0.15	0.15	0.042	9.7	66	2.7	2096	2959	1	4	-182.661
2.61	0.61	0.66	0.107	9.7	66	2.7	2096	2959	1	4	-310.113
2.67	0.64	0.67	0.107	9.7	66	2.7	2096	2959	1	4	-310.311
2.73	0.55	0.59	0.107	9.7	66	2.7	2096	2959	1	4	-271.056
2.78	0.36	0.49	0.107	9.7	66	2.7	2096	2959	1	4	-212.498
2.84	0.27	0.38	0.035	9.7	66	2.7	2096	2959	1	4	-177.376
3.01	0.4	0.42	0.107	9.7	66	2.7	2096	2959	1	4	-179.46
3.18	0.48	0.57	0.107	9.7	66	2.7	2096	2959	1	4	-189.253
1.65	0.32	0.59	0.035	9.7	66	2.7	2096	2959	2	4	-609.648
1.7	0.38	0.57	0.036	9.7	66	2.7	2096	2959	2	4	-608.995
1.76	0.22	0.32	0.022	9.7	66	2.7	2096	2959	2	4	-544.208
1.82	0.34	0.44	0.024	9.7	66	2.7	2096	2959	2	4	-564.295
1.87	0.15	0.15	0.042	9.7	66	2.7	2096	2959	2	4	-500.029
1.87	0.27	0.47	0.035	9.7	66	2.7	2096	2959	2	4	-544.706
1.93	0.34	0.59	0.042	9.7	66	2.7	2096	2959	2	4	-561.273
1.99	0.34	0.58	0.042	9.7	66	2.7	2096	2959	2	4	-549.16
2.04	0.21	0.46	0.022	9.7	66	2.7	2096	2959	2	4	-497.939
2.1	0.34	0.51	0.107	9.7	66	2.7	2096	2959	2	4	-517.852
2.16	0.3	0.4	0.024	9.7	66	2.7	2096	2959	2	4	-484.24
2.21	0.38	0.4	0.107	9.7	66	2.7	2096	2959	2	4	-485.854
2.21	0.16	0.16	0.035	9.7	66	2.7	2096	2959	2	4	-428.157
2.27	0.4	0.44	0.107	9.7	66	2.7	2096	2959	2	4	-483.752
2.44	0.44	0.54	0.107	9.7	66	2.7	2096	2959	2	4	-472.129
2.5	0.19	0.14	0.107	9.7	66	2.7	2096	2959	2	4	-364.019
2.56	0.3	0.42	0.035	9.7	66	2.7	2096	2959	2	4	-399.703
2.56	0.15	0.15	0.042	9.7	66	2.7	2096	2959	2	4	-348.56
2.61	0.61	0.66	0.107	9.7	66	2.7	2096	2959	2	4	-494.389
2.67	0.64	0.67	0.107	9.7	66	2.7	2096	2959	2	4	-490.902
2.73	0.55	0.59	0.107	9.7	66	2.7	2096	2959	2	4	-443.583
2.78	0.36	0.49	0.107	9.7	66	2.7	2096	2959	2	4	-370.562
2.84	0.27	0.38	0.035	9.7	66	2.7	2096	2959	2	4	-322.004
3.01	0.4	0.42	0.107	9.7	66	2.7	2096	2959	2	4	-312.986
3.18	0.48	0.57	0.107	9.7	66	2.7	2096	2959	2	4	-318.037
1.65	0.32	0.59	0.035	9.7	66	2.7	2096	2959	3	4	-611.828
1.7	0.38	0.57	0.036	9.7	66	2.7	2096	2959	3	4	-611.143
1.76	0.22	0.32	0.022	9.7	66	2.7	2096	2959	3	4	-546.241
1.82	0.34	0.44	0.024	9.7	66	2.7	2096	2959	3	4	-566.354
1.87	0.15	0.15	0.042	9.7	66	2.7	2096	2959	3	4	-501.941
1.87	0.27	0.47	0.035	9.7	66	2.7	2096	2959	3	4	-546.706
1.93	0.34	0.59	0.042	9.7	66	2.7	2096	2959	3	4	-563.295
1.99	0.34	0.58	0.042	9.7	66	2.7	2096	2959	3	4	-551.151
2.04	0.21	0.46	0.022	9.7	66	2.7	2096	2959	3	4	-499.815
2.1	0.34	0.51	0.107	9.7	66	2.7	2096	2959	3	4	-519.74
2.16	0.3	0.4	0.024	9.7	66	2.7	2096	2959	3	4	-486.063
2.21	0.38	0.4	0.107	9.7	66	2.7	2096	2959	3	4	-487.689
2.21	0.16	0.16	0.035	9.7	66	2.7	2096	2959	3	4	-429.931
2.27	0.4	0.44	0.107	9.7	66	2.7	2096	2959	3	4	-485.571
2.44	0.44	0.54	0.107	9.7	66	2.7	2096	2959	3	4	-473.895
2.5	0.19	0.14	0.107	9.7	66	2.7	2096	2959	3	4	-365.659
2.56	0.3	0.42	0.035	9.7	66	2.7	2096	2959	3	4	-401.352
2.56	0.15	0.15	0.042	9.7	66	2.7	2096	2959	3	4	-350.184
2.61	0.61	0.66	0.107	9.7	66	2.7	2096	2959	3	4	-496.104
2.67	0.64	0.67	0.107	9.7	66	2.7	2096	2959	3	4	-492.62
2.73	0.55	0.59	0.107	9.7	66	2.7	2096	2959	3	4	-445.236
2.78	0.36	0.49	0.107	9.7	66	2.7	2096	2959	3	4	-372.119
2.84	0.27	0.38	0.035	9.7	66	2.7	2096	2959	3	4	-323.522
3.01	0.4	0.42	0.107	9.7	66	2.7	2096	2959	3	4	-314.466
3.18	0.48	0.57	0.107	9.7	66	2.7	2096	2959	3	4	-319.494
1.65	0.32	0.59	0.035	9.7	66	2.7	2096	2959	4	4	-595.664
1.7	0.38	0.57	0.036	9.7	66	2.7	2096	2959	4	4	-595.047
1.76	0.22	0.32	0.022	9.7	66	2.7	2096	2959	4	4	-529.384
1.82	0.34	0.44	0.024	9.7	66	2.7	2096	2959	4	4	-550.117
1.87	0.15	0.15	0.042	9.7	66	2.7	2096	2959	4	4	-484.782
1.87	0.27	0.47	0.035	9.7	66	2.7	2096	2959	4	4	-530.266
1.93	0.34	0.59	0.042	9.7	66	2.7	2096	2959	4	4	-547.303
1.99	0.34	0.58	0.042	9.7	66	2.7	2096	2959	4	4	-535.214
2.04	0.21	0.46	0.022	9.7	66	2.7	2096	2959	4	4	-483.222
2.1	0.34	0.51	0.107	9.7	66	2.7	2096	2959	4	4	-503.62
2.16	0.3	0.4	0.024	9.7	66	2.7	2096	2959	4	4	132.158
2.21	0.38	0.4	0.107	9.7	66	2.7	2096	2959	4	4	-471.56
2.21	0.16	0.16	0.035	9.7	66	2.7	2096	2959	4	4	-413.17
2.27	0.4	0.44	0.107	9.7	66	2.7	2096	2959	4	4	-469.735
2.44	0.44	0.54	0.107	9.7	66	2.7	2096	2959	4	4	-458.539
2.5	0.19	0.14	0.107	9.7	66	2.7	2096	2959	4	4	-349.507
2.56	0.3	0.42	0.035	9.7	66	2.7	2096	2959	4	4	-385.717
2.56	0.15	0.15	0.042	9.7	66	2.7	2096	2959	4	4	-334.117
2.61	0.61	0.66	0.107	9.7	66	2.7	2096	2959	4	4	-481.535
2.67	0.64	0.67	0.107	9.7	66	2.7	2096	2959	4	4	-478.28
2.73	0.55	0.59	0.107	9.7	66	2.7	2096	2959	4	4	-430.732
2.78	0.36	0.49	0.107	9.7	66	2.7	2096	2959	4	4	-357.176
2.84	0.27	0.38	0.035	9.7	66	2.7	2096	2959	4	4	-308.506
3.01	0.4	0.42	0.107	9.7	66	2.7	2096	2959	4	4	-300.229
3.18	0.48	0.57	0.107	9.7	66	2.7	2096	2959	4	4	-306.159
1.65	0.32	0.59	0.035	13	70	2.1	2961	3350	1	5	443.763
1.7	0.38	0.57	0.036	13	70	2.1	2961	3350	1	5	429.701
1.76	0.22	0.32	0.022	13	70	2.1	2961	3350	1	5	430.389
1.82	0.34	0.44	0.024	13	70	2.1	2961	3350	1	5	418.806
1.87	0.15	0.15	0.042	13	70	2.1	2961	3350	1	5	417.357
1.87	0.27	0.47	0.035	13	70	2.1	2961	3350	1	5	408.616
1.93	0.34	0.59	0.042	13	70	2.1	2961	3350	1	5	395.02
1.99	0.34	0.58	0.042	13	70	2.1	2961	3350	1	5	387.261
2.04	0.21	0.46	0.022	13	70	2.1	2961	3350	1	5	383.191
2.1	0.34	0.51	0.107	13	70	2.1	2961	3350	1	5	364.478
2.16	0.3	0.4	0.024	13	70	2.1	2961	3350	1	5	352.717
2.21	0.38	0.4	0.107	13	70	2.1	2961	3350	1	5	338.609
2.21	0.16	0.16	0.035	13	70	2.1	2961	3350	1	5	346.719
2.27	0.4	0.44	0.107	13	70	2.1	2961	3350	1	5	324.222
2.44	0.44	0.54	0.107	13	70	2.1	2961	3350	1	5	274.674
2.5	0.19	0.14	0.107	13	70	2.1	2961	3350	1	5	288.406
2.56	0.3	0.42	0.035	13	70	2.1	2961	3350	1	5	263.187
2.56	0.15	0.15	0.042	13	70	2.1	2961	3350	1	5	282.118
2.61	0.61	0.66	0.107	13	70	2.1	2961	3350	1	5	240.167
2.67	0.64	0.67	0.107	13	70	2.1	2961	3350	1	5	223.102
2.73	0.55	0.59	0.107	13	70	2.1	2961	3350	1	5	214.313
2.78	0.36	0.49	0.107	13	70	2.1	2961	3350	1	5	222.615
2.84	0.27	0.38	0.035	13	70	2.1	2961	3350	1	5	221.87
3.01	0.4	0.42	0.107	13	70	2.1	2961	3350	1	5	203.606
3.18	0.48	0.57	0.107	13	70	2.1	2961	3350	1	5	182.997
1.65	0.32	0.59	0.035	13	70	2.1	2961	3350	2	5	155.266
1.7	0.38	0.57	0.036	13	70	2.1	2961	3350	2	5	151.549
1.76	0.22	0.32	0.022	13	70	2.1	2961	3350	2	5	161.174
1.82	0.34	0.44	0.024	13	70	2.1	2961	3350	2	5	151.796
1.87	0.15	0.15	0.042	13	70	2.1	2961	3350	2	5	161.223
1.87	0.27	0.47	0.035	13	70	2.1	2961	3350	2	5	149.366
1.93	0.34	0.59	0.042	13	70	2.1	2961	3350	2	5	142.501
1.99	0.34	0.58	0.042	13	70	2.1	2961	3350	2	5	140.913
2.04	0.21	0.46	0.022	13	70	2.1	2961	3350	2	5	143.221
2.1	0.34	0.51	0.107	13	70	2.1	2961	3350	2	5	133.343
2.16	0.3	0.4	0.024	13	70	2.1	2961	3350	2	5	133.023
2.21	0.38	0.4	0.107	13	70	2.1	2961	3350	2	5	122.551
2.21	0.16	0.16	0.035	13	70	2.1	2961	3350	2	5	133.705
2.27	0.4	0.44	0.107	13	70	2.1	2961	3350	2	5	110.258
2.44	0.44	0.54	0.107	13	70	2.1	2961	3350	2	5	81.508
2.5	0.19	0.14	0.107	13	70	2.1	2961	3350	2	5	96.9415
2.56	0.3	0.42	0.035	13	70	2.1	2961	3350	2	5	76.4068
2.56	0.15	0.15	0.042	13	70	2.1	2961	3350	2	5	88.0526
2.61	0.61	0.66	0.107	13	70	2.1	2961	3350	2	5	57.3742
2.67	0.64	0.67	0.107	13	70	2.1	2961	3350	2	5	53.3568
2.73	0.55	0.59	0.107	13	70	2.1	2961	3350	2	5	46.5186
2.78	0.36	0.49	0.107	13	70	2.1	2961	3350	2	5	59.9708
2.84	0.27	0.38	0.035	13	70	2.1	2961	3350	2	5	64.3933
3.01	0.4	0.42	0.107	13	70	2.1	2961	3350	2	5	56.1442
3.18	0.48	0.57	0.107	13	70	2.1	2961	3350	2	5	42.0788
1.65	0.32	0.59	0.035	13	70	2.1	2961	3350	3	5	151.743
1.7	0.38	0.57	0.036	13	70	2.1	2961	3350	3	5	147.328
1.76	0.22	0.32	0.022	13	70	2.1	2961	3350	3	5	158.713
1.82	0.34	0.44	0.024	13	70	2.1	2961	3350	3	5	149.796
1.87	0.15	0.15	0.042	13	70	2.1	2961	3350	3	5	159.63
1.87	0.27	0.47	0.035	13	70	2.1	2961	3350	3	5	146.73
1.93	0.34	0.59	0.042	13	70	2.1	2961	3350	3	5	139.521
1.99	0.34	0.58	0.042	13	70	2.1	2961	3350	3	5	138.754
2.04	0.21	0.46	0.022	13	70	2.1	2961	3350	3	5	141.473
2.1	0.34	0.51	0.107	13	70	2.1	2961	3350	3	5	131.724
2.16	0.3	0.4	0.024	13	70	2.1	2961	3350	3	5	130.181
2.21	0.38	0.4	0.107	13	70	2.1	2961	3350	3	5	119.354
2.21	0.16	0.16	0.035	13	70	2.1	2961	3350	3	5	134.161
2.27	0.4	0.44	0.107	13	70	2.1	2961	3350	3	5	112.771
2.44	0.44	0.54	0.107	13	70	2.1	2961	3350	3	5	78.3871
2.5	0.19	0.14	0.107	13	70	2.1	2961	3350	3	5	94.0515
2.56	0.3	0.42	0.035	13	70	2.1	2961	3350	3	5	74.736
2.56	0.15	0.15	0.042	13	70	2.1	2961	3350	3	5	87.3317
2.61	0.61	0.66	0.107	13	70	2.1	2961	3350	3	5	56.8332
2.67	0.64	0.67	0.107	13	70	2.1	2961	3350	3	5	51.4193
2.73	0.55	0.59	0.107	13	70	2.1	2961	3350	3	5	44.7502
2.78	0.36	0.49	0.107	13	70	2.1	2961	3350	3	5	59.7062
2.84	0.27	0.38	0.035	13	70	2.1	2961	3350	3	5	63.1246
3.01	0.4	0.42	0.107	13	70	2.1	2961	3350	3	5	54.9124
3.18	0.48	0.57	0.107	13	70	2.1	2961	3350	3	5	40.3406
1.65	0.32	0.59	0.035	13	70	2.1	2961	3350	4	5	156.566
1.7	0.38	0.57	0.036	13	70	2.1	2961	3350	4	5	151.597
1.76	0.22	0.32	0.022	13	70	2.1	2961	3350	4	5	162.657
1.82	0.34	0.44	0.024	13	70	2.1	2961	3350	4	5	151.185
1.87	0.15	0.15	0.042	13	70	2.1	2961	3350	4	5	163.809
1.87	0.27	0.47	0.035	13	70	2.1	2961	3350	4	5	145.782
1.93	0.34	0.59	0.042	13	70	2.1	2961	3350	4	5	142.188
1.99	0.34	0.58	0.042	13	70	2.1	2961	3350	4	5	141.05
2.04	0.21	0.46	0.022	13	70	2.1	2961	3350	4	5	144.268
2.1	0.34	0.51	0.107	13	70	2.1	2961	3350	4	5	136.331
2.16	0.3	0.4	0.024	13	70	2.1	2961	3350	4	5	417.872
2.21	0.38	0.4	0.107	13	70	2.1	2961	3350	4	5	120.143
2.21	0.16	0.16	0.035	13	70	2.1	2961	3350	4	5	137.069
2.27	0.4	0.44	0.107	13	70	2.1	2961	3350	4	5	109.649
2.44	0.44	0.54	0.107	13	70	2.1	2961	3350	4	5	79.4815
2.5	0.19	0.14	0.107	13	70	2.1	2961	3350	4	5	93.8718
2.56	0.3	0.42	0.035	13	70	2.1	2961	3350	4	5	78.4513
2.56	0.15	0.15	0.042	13	70	2.1	2961	3350	4	5	90.7157
2.61	0.61	0.66	0.107	13	70	2.1	2961	3350	4	5	58.8
2.67	0.64	0.67	0.107	13	70	2.1	2961	3350	4	5	55.0417
2.73	0.55	0.59	0.107	13	70	2.1	2961	3350	4	5	47.794
2.78	0.36	0.49	0.107	13	70	2.1	2961	3350	4	5	60.6226
2.84	0.27	0.38	0.035	13	70	2.1	2961	3350	4	5	63.5032
3.01	0.4	0.42	0.107	13	70	2.1	2961	3350	4	5	60.0889
3.18	0.48	0.57	0.107	13	70	2.1	2961	3350	4	5	43.8971
1.65	0.32	0.59	0.035	16.6	70	2.4	4615	3167	1	6	824.846
1.7	0.38	0.57	0.036	16.6	70	2.4	4615	3167	1	6	806.845
1.76	0.22	0.32	0.022	16.6	70	2.4	4615	3167	1	6	763.84
1.82	0.34	0.44	0.024	16.6	70	2.4	4615	3167	1	6	768.63
1.87	0.15	0.15	0.042	16.6	70	2.4	4615	3167	1	6	728.962
1.87	0.27	0.47	0.035	16.6	70	2.4	4615	3167	1	6	745.062
1.93	0.34	0.59	0.042	16.6	70	2.4	4615	3167	1	6	736.942
1.99	0.34	0.58	0.042	16.6	70	2.4	4615	3167	1	6	720.705
2.04	0.21	0.46	0.022	16.6	70	2.4	4615	3167	1	6	690.934
2.1	0.34	0.51	0.107	16.6	70	2.4	4615	3167	1	6	692.782
2.16	0.3	0.4	0.024	16.6	70	2.4	4615	3167	1	6	664.027
2.21	0.38	0.4	0.107	16.6	70	2.4	4615	3167	1	6	657.703
2.21	0.16	0.16	0.035	16.6	70	2.4	4615	3167	1	6	644.687
2.27	0.4	0.44	0.107	16.6	70	2.4	4615	3167	1	6	648.913
2.44	0.44	0.54	0.107	16.6	70	2.4	4615	3167	1	6	612.917
2.5	0.19	0.14	0.107	16.6	70	2.4	4615	3167	1	6	571.101
2.56	0.3	0.42	0.035	16.6	70	2.4	4615	3167	1	6	562.51
2.56	0.15	0.15	0.042	16.6	70	2.4	4615	3167	1	6	555.016
2.61	0.61	0.66	0.107	16.6	70	2.4	4615	3167	1	6	583.587
2.67	0.64	0.67	0.107	16.6	70	2.4	4615	3167	1	6	574.963
2.73	0.55	0.59	0.107	16.6	70	2.4	4615	3167	1	6	540.22
2.78	0.36	0.49	0.107	16.6	70	2.4	4615	3167	1	6	503.226
2.84	0.27	0.38	0.035	16.6	70	2.4	4615	3167	1	6	479.049
3.01	0.4	0.42	0.107	16.6	70	2.4	4615	3167	1	6	424.027
3.18	0.48	0.57	0.107	16.6	70	2.4	4615	3167	1	6	382.626
1.65	0.32	0.59	0.035	16.6	70	2.4	4615	3167	2	6	572.411
1.7	0.38	0.57	0.036	16.6	70	2.4	4615	3167	2	6	566.143
1.76	0.22	0.32	0.022	16.6	70	2.4	4615	3167	2	6	527.4
1.82	0.34	0.44	0.024	16.6	70	2.4	4615	3167	2	6	530.645
1.87	0.15	0.15	0.042	16.6	70	2.4	4615	3167	2	6	495.899
1.87	0.27	0.47	0.035	16.6	70	2.4	4615	3167	2	6	513.032
1.93	0.34	0.59	0.042	16.6	70	2.4	4615	3167	2	6	505.333
1.99	0.34	0.58	0.042	16.6	70	2.4	4615	3167	2	6	486.964
2.04	0.21	0.46	0.022	16.6	70	2.4	4615	3167	2	6	459.677
2.1	0.34	0.51	0.107	16.6	70	2.4	4615	3167	2	6	454.348
2.16	0.3	0.4	0.024	16.6	70	2.4	4615	3167	2	6	431.469
2.21	0.38	0.4	0.107	16.6	70	2.4	4615	3167	2	6	420.08
2.21	0.16	0.16	0.035	16.6	70	2.4	4615	3167	2	6	403.357
2.27	0.4	0.44	0.107	16.6	70	2.4	4615	3167	2	6	406.904
2.44	0.44	0.54	0.107	16.6	70	2.4	4615	3167	2	6	358.474
2.5	0.19	0.14	0.107	16.6	70	2.4	4615	3167	2	6	316.514
2.56	0.3	0.42	0.035	16.6	70	2.4	4615	3167	2	6	314.535
2.56	0.15	0.15	0.042	16.6	70	2.4	4615	3167	2	6	303.432
2.61	0.61	0.66	0.107	16.6	70	2.4	4615	3167	2	6	336.288
2.67	0.64	0.67	0.107	16.6	70	2.4	4615	3167	2	6	324.986
2.73	0.55	0.59	0.107	16.6	70	2.4	4615	3167	2	6	290.011
2.78	0.36	0.49	0.107	16.6	70	2.4	4615	3167	2	6	253.061
2.84	0.27	0.38	0.035	16.6	70	2.4	4615	3167	2	6	224.932
3.01	0.4	0.42	0.107	16.6	70	2.4	4615	3167	2	6	190.485
3.18	0.48	0.57	0.107	16.6	70	2.4	4615	3167	2	6	165.635
1.65	0.32	0.59	0.035	16.6	70	2.4	4615	3167	3	6	564.572
1.7	0.38	0.57	0.036	16.6	70	2.4	4615	3167	3	6	556.538
1.76	0.22	0.32	0.022	16.6	70	2.4	4615	3167	3	6	522.136
1.82	0.34	0.44	0.024	16.6	70	2.4	4615	3167	3	6	522.22
1.87	0.15	0.15	0.042	16.6	70	2.4	4615	3167	3	6	487.234
1.87	0.27	0.47	0.035	16.6	70	2.4	4615	3167	3	6	504.766
1.93	0.34	0.59	0.042	16.6	70	2.4	4615	3167	3	6	499.017
1.99	0.34	0.58	0.042	16.6	70	2.4	4615	3167	3	6	478.352
2.04	0.21	0.46	0.022	16.6	70	2.4	4615	3167	3	6	448.889
2.1	0.34	0.51	0.107	16.6	70	2.4	4615	3167	3	6	444.385
2.16	0.3	0.4	0.024	16.6	70	2.4	4615	3167	3	6	423.849
2.21	0.38	0.4	0.107	16.6	70	2.4	4615	3167	3	6	413.727
2.21	0.16	0.16	0.035	16.6	70	2.4	4615	3167	3	6	396.511
2.27	0.4	0.44	0.107	16.6	70	2.4	4615	3167	3	6	400.68
2.44	0.44	0.54	0.107	16.6	70	2.4	4615	3167	3	6	350.877
2.5	0.19	0.14	0.107	16.6	70	2.4	4615	3167	3	6	308.229
2.56	0.3	0.42	0.035	16.6	70	2.4	4615	3167	3	6	307.363
2.56	0.15	0.15	0.042	16.6	70	2.4	4615	3167	3	6	294.089
2.61	0.61	0.66	0.107	16.6	70	2.4	4615	3167	3	6	329.901
2.67	0.64	0.67	0.107	16.6	70	2.4	4615	3167	3	6	321.146
2.73	0.55	0.59	0.107	16.6	70	2.4	4615	3167	3	6	282.883
2.78	0.36	0.49	0.107	16.6	70	2.4	4615	3167	3	6	246.139
2.84	0.27	0.38	0.035	16.6	70	2.4	4615	3167	3	6	218.498
3.01	0.4	0.42	0.107	16.6	70	2.4	4615	3167	3	6	182.268
3.18	0.48	0.57	0.107	16.6	70	2.4	4615	3167	3	6	163.096
1.65	0.32	0.59	0.035	16.6	70	2.4	4615	3167	4	6	558.162
1.7	0.38	0.57	0.036	16.6	70	2.4	4615	3167	4	6	550.854
1.76	0.22	0.32	0.022	16.6	70	2.4	4615	3167	4	6	517.407
1.82	0.34	0.44	0.024	16.6	70	2.4	4615	3167	4	6	515.844
1.87	0.15	0.15	0.042	16.6	70	2.4	4615	3167	4	6	482.418
1.87	0.27	0.47	0.035	16.6	70	2.4	4615	3167	4	6	500.111
1.93	0.34	0.59	0.042	16.6	70	2.4	4615	3167	4	6	489.584
1.99	0.34	0.58	0.042	16.6	70	2.4	4615	3167	4	6	474.181
2.04	0.21	0.46	0.022	16.6	70	2.4	4615	3167	4	6	447.202
2.1	0.34	0.51	0.107	16.6	70	2.4	4615	3167	4	6	438.251
2.16	0.3	0.4	0.024	16.6	70	2.4	4615	3167	4	6	124.941
2.21	0.38	0.4	0.107	16.6	70	2.4	4615	3167	4	6	409.824
2.21	0.16	0.16	0.035	16.6	70	2.4	4615	3167	4	6	392.688
2.27	0.4	0.44	0.107	16.6	70	2.4	4615	3167	4	6	394.352
2.44	0.44	0.54	0.107	16.6	70	2.4	4615	3167	4	6	347.955
2.5	0.19	0.14	0.107	16.6	70	2.4	4615	3167	4	6	304.125
2.56	0.3	0.42	0.035	16.6	70	2.4	4615	3167	4	6	302.082
2.56	0.15	0.15	0.042	16.6	70	2.4	4615	3167	4	6	292.844
2.61	0.61	0.66	0.107	16.6	70	2.4	4615	3167	4	6	324.951
2.67	0.64	0.67	0.107	16.6	70	2.4	4615	3167	4	6	313.632
2.73	0.55	0.59	0.107	16.6	70	2.4	4615	3167	4	6	280.229
2.78	0.36	0.49	0.107	16.6	70	2.4	4615	3167	4	6	243.026
2.84	0.27	0.38	0.035	16.6	70	2.4	4615	3167	4	6	215.173
3.01	0.4	0.42	0.107	16.6	70	2.4	4615	3167	4	6	179.426
3.18	0.48	0.57	0.107	16.6	70	2.4	4615	3167	4	6	154.645
1.65	0.32	0.59	0.035	19	68	3.4	5828	2844	1	7	342.025
1.7	0.38	0.57	0.036	19	68	3.4	5828	2844	1	7	343.05
1.76	0.22	0.32	0.022	19	68	3.4	5828	2844	1	7	265.288
1.82	0.34	0.44	0.024	19	68	3.4	5828	2844	1	7	288.758
1.87	0.15	0.15	0.042	19	68	3.4	5828	2844	1	7	223.001
1.87	0.27	0.47	0.035	19	68	3.4	5828	2844	1	7	271.313
1.93	0.34	0.59	0.042	19	68	3.4	5828	2844	1	7	293.87
1.99	0.34	0.58	0.042	19	68	3.4	5828	2844	1	7	284.947
2.04	0.21	0.46	0.022	19	68	3.4	5828	2844	1	7	226.358
2.1	0.34	0.51	0.107	19	68	3.4	5828	2844	1	7	246.605
2.16	0.3	0.4	0.024	19	68	3.4	5828	2844	1	7	207.616
2.21	0.38	0.4	0.107	19	68	3.4	5828	2844	1	7	208.232
2.21	0.16	0.16	0.035	19	68	3.4	5828	2844	1	7	155.984
2.27	0.4	0.44	0.107	19	68	3.4	5828	2844	1	7	205.6
2.44	0.44	0.54	0.107	19	68	3.4	5828	2844	1	7	196.109
2.5	0.19	0.14	0.107	19	68	3.4	5828	2844	1	7	95.7715
2.56	0.3	0.42	0.035	19	68	3.4	5828	2844	1	7	118.082
2.56	0.15	0.15	0.042	19	68	3.4	5828	2844	1	7	80.4597
2.61	0.61	0.66	0.107	19	68	3.4	5828	2844	1	7	231.447
2.67	0.64	0.67	0.107	19	68	3.4	5828	2844	1	7	226.897
2.73	0.55	0.59	0.107	19	68	3.4	5828	2844	1	7	168.31
2.78	0.36	0.49	0.107	19	68	3.4	5828	2844	1	7	93.0366
2.84	0.27	0.38	0.035	19	68	3.4	5828	2844	1	7	44.5597
3.01	0.4	0.42	0.107	19	68	3.4	5828	2844	1	7	38.1074
3.18	0.48	0.57	0.107	19	68	3.4	5828	2844	1	7	40.1296
1.65	0.32	0.59	0.035	19	68	3.4	5828	2844	2	7	293.168
1.7	0.38	0.57	0.036	19	68	3.4	5828	2844	2	7	292.335
1.76	0.22	0.32	0.022	19	68	3.4	5828	2844	2	7	206.417
1.82	0.34	0.44	0.024	19	68	3.4	5828	2844	2	7	233.988
1.87	0.15	0.15	0.042	19	68	3.4	5828	2844	2	7	151.168
1.87	0.27	0.47	0.035	19	68	3.4	5828	2844	2	7	210.666
1.93	0.34	0.59	0.042	19	68	3.4	5828	2844	2	7	235.003
1.99	0.34	0.58	0.042	19	68	3.4	5828	2844	2	7	222.176
2.04	0.21	0.46	0.022	19	68	3.4	5828	2844	2	7	157.017
2.1	0.34	0.51	0.107	19	68	3.4	5828	2844	2	7	180.594
2.16	0.3	0.4	0.024	19	68	3.4	5828	2844	2	7	137.507
2.21	0.38	0.4	0.107	19	68	3.4	5828	2844	2	7	136.072
2.21	0.16	0.16	0.035	19	68	3.4	5828	2844	2	7	76.4825
2.27	0.4	0.44	0.107	19	68	3.4	5828	2844	2	7	136.819
2.44	0.44	0.54	0.107	19	68	3.4	5828	2844	2	7	118.845
2.5	0.19	0.14	0.107	19	68	3.4	5828	2844	2	7	5.36818
2.56	0.3	0.42	0.035	19	68	3.4	5828	2844	2	7	26.8887
2.56	0.15	0.15	0.042	19	68	3.4	5828	2844	2	7	-17.7123
2.61	0.61	0.66	0.107	19	68	3.4	5828	2844	2	7	148.976
2.67	0.64	0.67	0.107	19	68	3.4	5828	2844	2	7	147.953
2.73	0.55	0.59	0.107	19	68	3.4	5828	2844	2	7	83.4625
2.78	0.36	0.49	0.107	19	68	3.4	5828	2844	2	7	-6.55336
2.84	0.27	0.38	0.035	19	68	3.4	5828	2844	2	7	-55.5349
3.01	0.4	0.42	0.107	19	68	3.4	5828	2844	2	7	-57.4856
3.18	0.48	0.57	0.107	19	68	3.4	5828	2844	2	7	-52.6153
1.65	0.32	0.59	0.035	19	68	3.4	5828	2844	3	7	283.104
1.7	0.38	0.57	0.036	19	68	3.4	5828	2844	3	7	285.022
1.76	0.22	0.32	0.022	19	68	3.4	5828	2844	3	7	199.348
1.82	0.34	0.44	0.024	19	68	3.4	5828	2844	3	7	226.817
1.87	0.15	0.15	0.042	19	68	3.4	5828	2844	3	7	146.796
1.87	0.27	0.47	0.035	19	68	3.4	5828	2844	3	7	204.497
1.93	0.34	0.59	0.042	19	68	3.4	5828	2844	3	7	227.453
1.99	0.34	0.58	0.042	19	68	3.4	5828	2844	3	7	216.754
2.04	0.21	0.46	0.022	19	68	3.4	5828	2844	3	7	149.285
2.1	0.34	0.51	0.107	19	68	3.4	5828	2844	3	7	175.282
2.16	0.3	0.4	0.024	19	68	3.4	5828	2844	3	7	132.004
2.21	0.38	0.4	0.107	19	68	3.4	5828	2844	3	7	131.341
2.21	0.16	0.16	0.035	19	68	3.4	5828	2844	3	7	72.3487
2.27	0.4	0.44	0.107	19	68	3.4	5828	2844	3	7	131.499
2.44	0.44	0.54	0.107	19	68	3.4	5828	2844	3	7	114.623
2.5	0.19	0.14	0.107	19	68	3.4	5828	2844	3	7	0.334687
2.56	0.3	0.42	0.035	19	68	3.4	5828	2844	3	7	19.8726
2.56	0.15	0.15	0.042	19	68	3.4	5828	2844	3	7	-26.4889
2.61	0.61	0.66	0.107	19	68	3.4	5828	2844	3	7	142.85
2.67	0.64	0.67	0.107	19	68	3.4	5828	2844	3	7	141.73
2.73	0.55	0.59	0.107	19	68	3.4	5828	2844	3	7	77.6975
2.78	0.36	0.49	0.107	19	68	3.4	5828	2844	3	7	-10.9735
2.84	0.27	0.38	0.035	19	68	3.4	5828	2844	3	7	-61.7079
3.01	0.4	0.42	0.107	19	68	3.4	5828	2844	3	7	-64.7564
3.18	0.48	0.57	0.107	19	68	3.4	5828	2844	3	7	-57.2239
1.65	0.32	0.59	0.035	19	68	3.4	5828	2844	4	7	277.141
1.7	0.38	0.57	0.036	19	68	3.4	5828	2844	4	7	278.676
1.76	0.22	0.32	0.022	19	68	3.4	5828	2844	4	7	193.563
1.82	0.34	0.44	0.024	19	68	3.4	5828	2844	4	7	219.726
1.87	0.15	0.15	0.042	19	68	3.4	5828	2844	4	7	141.147
1.87	0.27	0.47	0.035	19	68	3.4	5828	2844	4	7	198.785
1.93	0.34	0.59	0.042	19	68	3.4	5828	2844	4	7	221.616
1.99	0.34	0.58	0.042	19	68	3.4	5828	2844	4	7	208.996
2.04	0.21	0.46	0.022	19	68	3.4	5828	2844	4	7	143.148
2.1	0.34	0.51	0.107	19	68	3.4	5828	2844	4	7	167.062
2.16	0.3	0.4	0.024	19	68	3.4	5828	2844	4	7	526.307
2.21	0.38	0.4	0.107	19	68	3.4	5828	2844	4	7	127.982
2.21	0.16	0.16	0.035	19	68	3.4	5828	2844	4	7	62.7705
2.27	0.4	0.44	0.107	19	68	3.4	5828	2844	4	7	123.861
2.44	0.44	0.54	0.107	19	68	3.4	5828	2844	4	7	103.555
2.5	0.19	0.14	0.107	19	68	3.4	5828	2844	4	7	-7.62747
2.56	0.3	0.42	0.035	19	68	3.4	5828	2844	4	7	15.5934
2.56	0.15	0.15	0.042	19	68	3.4	5828	2844	4	7	-34.8309
2.61	0.61	0.66	0.107	19	68	3.4	5828	2844	4	7	136.952
2.67	0.64	0.67	0.107	19	68	3.4	5828	2844	4	7	136.647
2.73	0.55	0.59	0.107	19	68	3.4	5828	2844	4	7	71.5386
2.78	0.36	0.49	0.107	19	68	3.4	5828	2844	4	7	-19.3711
2.84	0.27	0.38	0.035	19	68	3.4	5828	2844	4	7	-67.2539
3.01	0.4	0.42	0.107	19	68	3.4	5828	2844	4	7	-65.4615
3.18	0.48	0.57	0.107	19	68	3.4	5828	2844	4	7	-63.4349
1.65	0.32	0.59	0.035	18.5	70	3.4	5888	2276	1	8	669.5
1.7	0.38	0.57	0.036	18.5	70	3.4	5888	2276	1	8	666.957
1.76	0.22	0.32	0.022	18.5	70	3.4	5888	2276	1	8	580.564
1.82	0.34	0.44	0.024	18.5	70	3.4	5888	2276	1	8	603.62
1.87	0.15	0.15	0.042	18.5	70	3.4	5888	2276	1	8	536.156
1.87	0.27	0.47	0.035	18.5	70	3.4	5888	2276	1	8	581.675
1.93	0.34	0.59	0.042	18.5	70	3.4	5888	2276	1	8	596.924
1.99	0.34	0.58	0.042	18.5	70	3.4	5888	2276	1	8	582.651
2.04	0.21	0.46	0.022	18.5	70	3.4	5888	2276	1	8	525.811
2.1	0.34	0.51	0.107	18.5	70	3.4	5888	2276	1	8	543.013
2.16	0.3	0.4	0.024	18.5	70	3.4	5888	2276	1	8	506.441
2.21	0.38	0.4	0.107	18.5	70	3.4	5888	2276	1	8	510.038
2.21	0.16	0.16	0.035	18.5	70	3.4	5888	2276	1	8	454.222
2.27	0.4	0.44	0.107	18.5	70	3.4	5888	2276	1	8	508.954
2.44	0.44	0.54	0.107	18.5	70	3.4	5888	2276	1	8	493.198
2.5	0.19	0.14	0.107	18.5	70	3.4	5888	2276	1	8	397.992
2.56	0.3	0.42	0.035	18.5	70	3.4	5888	2276	1	8	424.46
2.56	0.15	0.15	0.042	18.5	70	3.4	5888	2276	1	8	384.522
2.61	0.61	0.66	0.107	18.5	70	3.4	5888	2276	1	8	517.804
2.67	0.64	0.67	0.107	18.5	70	3.4	5888	2276	1	8	505.029
2.73	0.55	0.59	0.107	18.5	70	3.4	5888	2276	1	8	451.103
2.78	0.36	0.49	0.107	18.5	70	3.4	5888	2276	1	8	382.689
2.84	0.27	0.38	0.035	18.5	70	3.4	5888	2276	1	8	341.006
3.01	0.4	0.42	0.107	18.5	70	3.4	5888	2276	1	8	315.064
3.18	0.48	0.57	0.107	18.5	70	3.4	5888	2276	1	8	306.268
1.65	0.32	0.59	0.035	18.5	70	3.4	5888	2276	2	8	728.28
1.7	0.38	0.57	0.036	18.5	70	3.4	5888	2276	2	8	722.556
1.76	0.22	0.32	0.022	18.5	70	3.4	5888	2276	2	8	627.303
1.82	0.34	0.44	0.024	18.5	70	3.4	5888	2276	2	8	651.801
1.87	0.15	0.15	0.042	18.5	70	3.4	5888	2276	2	8	570.075
1.87	0.27	0.47	0.035	18.5	70	3.4	5888	2276	2	8	621.561
1.93	0.34	0.59	0.042	18.5	70	3.4	5888	2276	2	8	644.383
1.99	0.34	0.58	0.042	18.5	70	3.4	5888	2276	2	8	622.404
2.04	0.21	0.46	0.022	18.5	70	3.4	5888	2276	2	8	561.862
2.1	0.34	0.51	0.107	18.5	70	3.4	5888	2276	2	8	588.035
2.16	0.3	0.4	0.024	18.5	70	3.4	5888	2276	2	8	542.865
2.21	0.38	0.4	0.107	18.5	70	3.4	5888	2276	2	8	546.637
2.21	0.16	0.16	0.035	18.5	70	3.4	5888	2276	2	8	483.405
2.27	0.4	0.44	0.107	18.5	70	3.4	5888	2276	2	8	544.782
2.44	0.44	0.54	0.107	18.5	70	3.4	5888	2276	2	8	524.006
2.5	0.19	0.14	0.107	18.5	70	3.4	5888	2276	2	8	411.717
2.56	0.3	0.42	0.035	18.5	70	3.4	5888	2276	2	8	437.711
2.56	0.15	0.15	0.042	18.5	70	3.4	5888	2276	2	8	394.636
2.61	0.61	0.66	0.107	18.5	70	3.4	5888	2276	2	8	548.86
2.67	0.64	0.67	0.107	18.5	70	3.4	5888	2276	2	8	544.612
2.73	0.55	0.59	0.107	18.5	70	3.4	5888	2276	2	8	476.96
2.78	0.36	0.49	0.107	18.5	70	3.4	5888	2276	2	8	389.344
2.84	0.27	0.38	0.035	18.5	70	3.4	5888	2276	2	8	339.018
3.01	0.4	0.42	0.107	18.5	70	3.4	5888	2276	2	8	319.579
3.18	0.48	0.57	0.107	18.5	70	3.4	5888	2276	2	8	309.564
1.65	0.32	0.59	0.035	18.5	70	3.4	5888	2276	3	8	713.554
1.7	0.38	0.57	0.036	18.5	70	3.4	5888	2276	3	8	708.553
1.76	0.22	0.32	0.022	18.5	70	3.4	5888	2276	3	8	612.703
1.82	0.34	0.44	0.024	18.5	70	3.4	5888	2276	3	8	636.993
1.87	0.15	0.15	0.042	18.5	70	3.4	5888	2276	3	8	558.388
1.87	0.27	0.47	0.035	18.5	70	3.4	5888	2276	3	8	608.37
1.93	0.34	0.59	0.042	18.5	70	3.4	5888	2276	3	8	632.863
1.99	0.34	0.58	0.042	18.5	70	3.4	5888	2276	3	8	611.186
2.04	0.21	0.46	0.022	18.5	70	3.4	5888	2276	3	8	550.413
2.1	0.34	0.51	0.107	18.5	70	3.4	5888	2276	3	8	574.425
2.16	0.3	0.4	0.024	18.5	70	3.4	5888	2276	3	8	529.459
2.21	0.38	0.4	0.107	18.5	70	3.4	5888	2276	3	8	535.453
2.21	0.16	0.16	0.035	18.5	70	3.4	5888	2276	3	8	469.501
2.27	0.4	0.44	0.107	18.5	70	3.4	5888	2276	3	8	535.841
2.44	0.44	0.54	0.107	18.5	70	3.4	5888	2276	3	8	511.822
2.5	0.19	0.14	0.107	18.5	70	3.4	5888	2276	3	8	400.375
2.56	0.3	0.42	0.035	18.5	70	3.4	5888	2276	3	8	425.474
2.56	0.15	0.15	0.042	18.5	70	3.4	5888	2276	3	8	384.068
2.61	0.61	0.66	0.107	18.5	70	3.4	5888	2276	3	8	537.256
2.67	0.64	0.67	0.107	18.5	70	3.4	5888	2276	3	8	533.374
2.73	0.55	0.59	0.107	18.5	70	3.4	5888	2276	3	8	464.691
2.78	0.36	0.49	0.107	18.5	70	3.4	5888	2276	3	8	377.73
2.84	0.27	0.38	0.035	18.5	70	3.4	5888	2276	3	8	328.224
3.01	0.4	0.42	0.107	18.5	70	3.4	5888	2276	3	8	305.504
3.18	0.48	0.57	0.107	18.5	70	3.4	5888	2276	3	8	296.141
1.65	0.32	0.59	0.035	18.5	70	3.4	5888	2276	4	8	706.016
1.7	0.38	0.57	0.036	18.5	70	3.4	5888	2276	4	8	702.086
1.76	0.22	0.32	0.022	18.5	70	3.4	5888	2276	4	8	606.319
1.82	0.34	0.44	0.024	18.5	70	3.4	5888	2276	4	8	631.143
1.87	0.15	0.15	0.042	18.5	70	3.4	5888	2276	4	8	554.804
1.87	0.27	0.47	0.035	18.5	70	3.4	5888	2276	4	8	601.389
1.93	0.34	0.59	0.042	18.5	70	3.4	5888	2276	4	8	624.1
1.99	0.34	0.58	0.042	18.5	70	3.4	5888	2276	4	8	607.712
2.04	0.21	0.46	0.022	18.5	70	3.4	5888	2276	4	8	544.524
2.1	0.34	0.51	0.107	18.5	70	3.4	5888	2276	4	8	567.281
2.16	0.3	0.4	0.024	18.5	70	3.4	5888	2276	4	8	232.88
2.21	0.38	0.4	0.107	18.5	70	3.4	5888	2276	4	8	531.199
2.21	0.16	0.16	0.035	18.5	70	3.4	5888	2276	4	8	461.653
2.27	0.4	0.44	0.107	18.5	70	3.4	5888	2276	4	8	528.943
2.44	0.44	0.54	0.107	18.5	70	3.4	5888	2276	4	8	507.741
2.5	0.19	0.14	0.107	18.5	70	3.4	5888	2276	4	8	396.352
2.56	0.3	0.42	0.035	18.5	70	3.4	5888	2276	4	8	421.733
2.56	0.15	0.15	0.042	18.5	70	3.4	5888	2276	4	8	380.316
2.61	0.61	0.66	0.107	18.5	70	3.4	5888	2276	4	8	532.653
2.67	0.64	0.67	0.107	18.5	70	3.4	5888	2276	4	8	527.472
2.73	0.55	0.59	0.107	18.5	70	3.4	5888	2276	4	8	461.875
2.78	0.36	0.49	0.107	18.5	70	3.4	5888	2276	4	8	372.126
2.84	0.27	0.38	0.035	18.5	70	3.4	5888	2276	4	8	326.267
3.01	0.4	0.42	0.107	18.5	70	3.4	5888	2276	4	8	301.453
3.18	0.48	0.57	0.107	18.5	70	3.4	5888	2276	4	8	298.966
1.65	0.32	0.59	0.035	15.6	73	2.4	4983	1993	1	9	837.973
1.7	0.38	0.57	0.036	15.6	73	2.4	4983	1993	1	9	808.162
1.76	0.22	0.32	0.022	15.6	73	2.4	4983	1993	1	9	794.017
1.82	0.34	0.44	0.024	15.6	73	2.4	4983	1993	1	9	762.734
1.87	0.15	0.15	0.042	15.6	73	2.4	4983	1993	1	9	741.153
1.87	0.27	0.47	0.035	15.6	73	2.4	4983	1993	1	9	742.171
1.93	0.34	0.59	0.042	15.6	73	2.4	4983	1993	1	9	716.213
1.99	0.34	0.58	0.042	15.6	73	2.4	4983	1993	1	9	694.655
2.04	0.21	0.46	0.022	15.6	73	2.4	4983	1993	1	9	676.445
2.1	0.34	0.51	0.107	15.6	73	2.4	4983	1993	1	9	656.571
2.16	0.3	0.4	0.024	15.6	73	2.4	4983	1993	1	9	638.426
2.21	0.38	0.4	0.107	15.6	73	2.4	4983	1993	1	9	621.661
2.21	0.16	0.16	0.035	15.6	73	2.4	4983	1993	1	9	620.6
2.27	0.4	0.44	0.107	15.6	73	2.4	4983	1993	1	9	604.92
2.44	0.44	0.54	0.107	15.6	73	2.4	4983	1993	1	9	545.918
2.5	0.19	0.14	0.107	15.6	73	2.4	4983	1993	1	9	524.643
2.56	0.3	0.42	0.035	15.6	73	2.4	4983	1993	1	9	509.041
2.56	0.15	0.15	0.042	15.6	73	2.4	4983	1993	1	9	510.686
2.61	0.61	0.66	0.107	15.6	73	2.4	4983	1993	1	9	489.201
2.67	0.64	0.67	0.107	15.6	73	2.4	4983	1993	1	9	470.403
2.73	0.55	0.59	0.107	15.6	73	2.4	4983	1993	1	9	454.241
2.78	0.36	0.49	0.107	15.6	73	2.4	4983	1993	1	9	437.774
2.84	0.27	0.38	0.035	15.6	73	2.4	4983	1993	1	9	421.142
3.01	0.4	0.42	0.107	15.6	73	2.4	4983	1993	1	9	381.486
3.18	0.48	0.57	0.107	15.6	73	2.4	4983	1993	1	9	338.07
1.65	0.32	0.59	0.035	15.6	73	2.4	4983	1993	2	9	397.617
1.7	0.38	0.57	0.036	15.6	73	2.4	4983	1993	2	9	379.759
1.76	0.22	0.32	0.022	15.6	73	2.4	4983	1993	2	9	364.439
1.82	0.34	0.44	0.024	15.6	73	2.4	4983	1993	2	9	339.673
1.87	0.15	0.15	0.042	15.6	73	2.4	4983	1993	2	9	325.631
1.87	0.27	0.47	0.035	15.6	73	2.4	4983	1993	2	9	327.965
1.93	0.34	0.59	0.042	15.6	73	2.4	4983	1993	2	9	304.154
1.99	0.34	0.58	0.042	15.6	73	2.4	4983	1993	2	9	285.083
2.04	0.21	0.46	0.022	15.6	73	2.4	4983	1993	2	9	274.962
2.1	0.34	0.51	0.107	15.6	73	2.4	4983	1993	2	9	251.14
2.16	0.3	0.4	0.024	15.6	73	2.4	4983	1993	2	9	235.05
2.21	0.38	0.4	0.107	15.6	73	2.4	4983	1993	2	9	220.942
2.21	0.16	0.16	0.035	15.6	73	2.4	4983	1993	2	9	222.57
2.27	0.4	0.44	0.107	15.6	73	2.4	4983	1993	2	9	210.03
2.44	0.44	0.54	0.107	15.6	73	2.4	4983	1993	2	9	158.932
2.5	0.19	0.14	0.107	15.6	73	2.4	4983	1993	2	9	145.665
2.56	0.3	0.42	0.035	15.6	73	2.4	4983	1993	2	9	134.28
2.56	0.15	0.15	0.042	15.6	73	2.4	4983	1993	2	9	133.274
2.61	0.61	0.66	0.107	15.6	73	2.4	4983	1993	2	9	126.103
2.67	0.64	0.67	0.107	15.6	73	2.4	4983	1993	2	9	122.929
2.73	0.55	0.59	0.107	15.6	73	2.4	4983	1993	2	9	112.365
2.78	0.36	0.49	0.107	15.6	73	2.4	4983	1993	2	9	96.6833
2.84	0.27	0.38	0.035	15.6	73	2.4	4983	1993	2	9	87.2766
3.01	0.4	0.42	0.107	15.6	73	2.4	4983	1993	2	9	70.8139
3.18	0.48	0.57	0.107	15.6	73	2.4	4983	1993	2	9	52.4676
1.65	0.32	0.59	0.035	15.6	73	2.4	4983	1993	3	9	397.526
1.7	0.38	0.57	0.036	15.6	73	2.4	4983	1993	3	9	382.308
1.76	0.22	0.32	0.022	15.6	73	2.4	4983	1993	3	9	367.086
1.82	0.34	0.44	0.024	15.6	73	2.4	4983	1993	3	9	342.334
1.87	0.15	0.15	0.042	15.6	73	2.4	4983	1993	3	9	324.937
1.87	0.27	0.47	0.035	15.6	73	2.4	4983	1993	3	9	325.669
1.93	0.34	0.59	0.042	15.6	73	2.4	4983	1993	3	9	302.639
1.99	0.34	0.58	0.042	15.6	73	2.4	4983	1993	3	9	283.9
2.04	0.21	0.46	0.022	15.6	73	2.4	4983	1993	3	9	272.611
2.1	0.34	0.51	0.107	15.6	73	2.4	4983	1993	3	9	250.806
2.16	0.3	0.4	0.024	15.6	73	2.4	4983	1993	3	9	234.762
2.21	0.38	0.4	0.107	15.6	73	2.4	4983	1993	3	9	220.803
2.21	0.16	0.16	0.035	15.6	73	2.4	4983	1993	3	9	222.038
2.27	0.4	0.44	0.107	15.6	73	2.4	4983	1993	3	9	210.827
2.44	0.44	0.54	0.107	15.6	73	2.4	4983	1993	3	9	159.275
2.5	0.19	0.14	0.107	15.6	73	2.4	4983	1993	3	9	148.205
2.56	0.3	0.42	0.035	15.6	73	2.4	4983	1993	3	9	134.745
2.56	0.15	0.15	0.042	15.6	73	2.4	4983	1993	3	9	132.548
2.61	0.61	0.66	0.107	15.6	73	2.4	4983	1993	3	9	124.827
2.67	0.64	0.67	0.107	15.6	73	2.4	4983	1993	3	9	120.529
2.73	0.55	0.59	0.107	15.6	73	2.4	4983	1993	3	9	110.941
2.78	0.36	0.49	0.107	15.6	73	2.4	4983	1993	3	9	96.1226
2.84	0.27	0.38	0.035	15.6	73	2.4	4983	1993	3	9	88.2109
3.01	0.4	0.42	0.107	15.6	73	2.4	4983	1993	3	9	70.342
3.18	0.48	0.57	0.107	15.6	73	2.4	4983	1993	3	9	51.0301
1.65	0.32	0.59	0.035	15.6	73	2.4	4983	1993	4	9	392.363
1.7	0.38	0.57	0.036	15.6	73	2.4	4983	1993	4	9	380.472
1.76	0.22	0.32	0.022	15.6	73	2.4	4983	1993	4	9	362.661
1.82	0.34	0.44	0.024	15.6	73	2.4	4983	1993	4	9	336.877
1.87	0.15	0.15	0.042	15.6	73	2.4	4983	1993	4	9	325.26
1.87	0.27	0.47	0.035	15.6	73	2.4	4983	1993	4	9	319.186
1.93	0.34	0.59	0.042	15.6	73	2.4	4983	1993	4	9	301.592
1.99	0.34	0.58	0.042	15.6	73	2.4	4983	1993	4	9	280.756
2.04	0.21	0.46	0.022	15.6	73	2.4	4983	1993	4	9	272.214
2.1	0.34	0.51	0.107	15.6	73	2.4	4983	1993	4	9	246.524
2.16	0.3	0.4	0.024	15.6	73	2.4	4983	1993	4	9	-542.146
2.21	0.38	0.4	0.107	15.6	73	2.4	4983	1993	4	9	218.794
2.21	0.16	0.16	0.035	15.6	73	2.4	4983	1993	4	9	220.03
2.27	0.4	0.44	0.107	15.6	73	2.4	4983	1993	4	9	208.331
2.44	0.44	0.54	0.107	15.6	73	2.4	4983	1993	4	9	157.36
2.5	0.19	0.14	0.107	15.6	73	2.4	4983	1993	4	9	147.019
2.56	0.3	0.42	0.035	15.6	73	2.4	4983	1993	4	9	130.821
2.56	0.15	0.15	0.042	15.6	73	2.4	4983	1993	4	9	130.687
2.61	0.61	0.66	0.107	15.6	73	2.4	4983	1993	4	9	124.47
2.67	0.64	0.67	0.107	15.6	73	2.4	4983	1993	4	9	119.649
2.73	0.55	0.59	0.107	15.6	73	2.4	4983	1993	4	9	110.545
2.78	0.36	0.49	0.107	15.6	73	2.4	4983	1993	4	9	96.1308
2.84	0.27	0.38	0.035	15.6	73	2.4	4983	1993	4	9	85.5005
3.01	0.4	0.42	0.107	15.6	73	2.4	4983	1993	4	9	69.4285
3.18	0.48	0.57	0.107	15.6	73	2.4	4983	1993	4	9	50.211
1.65	0.32	0.59	0.035	10.7	74	2.1	2386	1806	1	10	-331.9
1.7	0.38	0.57	0.036	10.7	74	2.1	2386	1806	1	10	-332.404
1.76	0.22	0.32	0.022	10.7	74	2.1	2386	1806	1	10	-305.624
1.82	0.34	0.44	0.024	10.7	74	2.1	2386	1806	1	10	-315.652
1.87	0.15	0.15	0.042	10.7	74	2.1	2386	1806	1	10	-289.78
1.87	0.27	0.47	0.035	10.7	74	2.1	2386	1806	1	10	-307.381
1.93	0.34	0.59	0.042	10.7	74	2.1	2386	1806	1	10	-312.252
1.99	0.34	0.58	0.042	10.7	74	2.1	2386	1806	1	10	-307.254
2.04	0.21	0.46	0.022	10.7	74	2.1	2386	1806	1	10	-284.092
2.1	0.34	0.51	0.107	10.7	74	2.1	2386	1806	1	10	-293.236
2.16	0.3	0.4	0.024	10.7	74	2.1	2386	1806	1	10	-278.023
2.21	0.38	0.4	0.107	10.7	74	2.1	2386	1806	1	10	-279.737
2.21	0.16	0.16	0.035	10.7	74	2.1	2386	1806	1	10	-255.236
2.27	0.4	0.44	0.107	10.7	74	2.1	2386	1806	1	10	-281.227
2.44	0.44	0.54	0.107	10.7	74	2.1	2386	1806	1	10	-285.847
2.5	0.19	0.14	0.107	10.7	74	2.1	2386	1806	1	10	-240.631
2.56	0.3	0.42	0.035	10.7	74	2.1	2386	1806	1	10	-260.379
2.56	0.15	0.15	0.042	10.7	74	2.1	2386	1806	1	10	-239.857
2.61	0.61	0.66	0.107	10.7	74	2.1	2386	1806	1	10	-307.152
2.67	0.64	0.67	0.107	10.7	74	2.1	2386	1806	1	10	-307.163
2.73	0.55	0.59	0.107	10.7	74	2.1	2386	1806	1	10	-284.642
2.78	0.36	0.49	0.107	10.7	74	2.1	2386	1806	1	10	-259.068
2.84	0.27	0.38	0.035	10.7	74	2.1	2386	1806	1	10	-242.945
3.01	0.4	0.42	0.107	10.7	74	2.1	2386	1806	1	10	-234.457
3.18	0.48	0.57	0.107	10.7	74	2.1	2386	1806	1	10	-227.406
1.65	0.32	0.59	0.035	10.7	74	2.1	2386	1806	2	10	-627.434
1.7	0.38	0.57	0.036	10.7	74	2.1	2386	1806	2	10	-627.756
1.76	0.22	0.32	0.022	10.7	74	2.1	2386	1806	2	10	-590.355
1.82	0.34	0.44	0.024	10.7	74	2.1	2386	1806	2	10	-601.664
1.87	0.15	0.15	0.042	10.7	74	2.1	2386	1806	2	10	-568.275
1.87	0.27	0.47	0.035	10.7	74	2.1	2386	1806	2	10	-593.187
1.93	0.34	0.59	0.042	10.7	74	2.1	2386	1806	2	10	-601.59
1.99	0.34	0.58	0.042	10.7	74	2.1	2386	1806	2	10	-594.662
2.04	0.21	0.46	0.022	10.7	74	2.1	2386	1806	2	10	-565.457
2.1	0.34	0.51	0.107	10.7	74	2.1	2386	1806	2	10	-572.942
2.16	0.3	0.4	0.024	10.7	74	2.1	2386	1806	2	10	-553.228
2.21	0.38	0.4	0.107	10.7	74	2.1	2386	1806	2	10	-550.412
2.21	0.16	0.16	0.035	10.7	74	2.1	2386	1806	2	10	-524.531
2.27	0.4	0.44	0.107	10.7	74	2.1	2386	1806	2	10	-546.715
2.44	0.44	0.54	0.107	10.7	74	2.1	2386	1806	2	10	-528.42
2.5	0.19	0.14	0.107	10.7	74	2.1	2386	1806	2	10	-471.957
2.56	0.3	0.42	0.035	10.7	74	2.1	2386	1806	2	10	-483.474
2.56	0.15	0.15	0.042	10.7	74	2.1	2386	1806	2	10	-460.71
2.61	0.61	0.66	0.107	10.7	74	2.1	2386	1806	2	10	-527.63
2.67	0.64	0.67	0.107	10.7	74	2.1	2386	1806	2	10	-522.788
2.73	0.55	0.59	0.107	10.7	74	2.1	2386	1806	2	10	-493.809
2.78	0.36	0.49	0.107	10.7	74	2.1	2386	1806	2	10	-454.63
2.84	0.27	0.38	0.035	10.7	74	2.1	2386	1806	2	10	-427.203
3.01	0.4	0.42	0.107	10.7	74	2.1	2386	1806	2	10	-409.33
3.18	0.48	0.57	0.107	10.7	74	2.1	2386	1806	2	10	-396.886
1.65	0.32	0.59	0.035	10.7	74	2.1	2386	1806	3	10	-628.265
1.7	0.38	0.57	0.036	10.7	74	2.1	2386	1806	3	10	-628.503
1.76	0.22	0.32	0.022	10.7	74	2.1	2386	1806	3	10	-591.557
1.82	0.34	0.44	0.024	10.7	74	2.1	2386	1806	3	10	-602.27
1.87	0.15	0.15	0.042	10.7	74	2.1	2386	1806	3	10	-569.448
1.87	0.27	0.47	0.035	10.7	74	2.1	2386	1806	3	10	-594.403
1.93	0.34	0.59	0.042	10.7	74	2.1	2386	1806	3	10	-601.403
1.99	0.34	0.58	0.042	10.7	74	2.1	2386	1806	3	10	-596.95
2.04	0.21	0.46	0.022	10.7	74	2.1	2386	1806	3	10	-567.163
2.1	0.34	0.51	0.107	10.7	74	2.1	2386	1806	3	10	-575.184
2.16	0.3	0.4	0.024	10.7	74	2.1	2386	1806	3	10	-554.873
2.21	0.38	0.4	0.107	10.7	74	2.1	2386	1806	3	10	-552.595
2.21	0.16	0.16	0.035	10.7	74	2.1	2386	1806	3	10	-525.582
2.27	0.4	0.44	0.107	10.7	74	2.1	2386	1806	3	10	-548.334
2.44	0.44	0.54	0.107	10.7	74	2.1	2386	1806	3	10	-530.556
2.5	0.19	0.14	0.107	10.7	74	2.1	2386	1806	3	10	-474.028
2.56	0.3	0.42	0.035	10.7	74	2.1	2386	1806	3	10	-485.535
2.56	0.15	0.15	0.042	10.7	74	2.1	2386	1806	3	10	-462.179
2.61	0.61	0.66	0.107	10.7	74	2.1	2386	1806	3	10	-529.739
2.67	0.64	0.67	0.107	10.7	74	2.1	2386	1806	3	10	-524.889
2.73	0.55	0.59	0.107	10.7	74	2.1	2386	1806	3	10	-495.863
2.78	0.36	0.49	0.107	10.7	74	2.1	2386	1806	3	10	-456.603
2.84	0.27	0.38	0.035	10.7	74	2.1	2386	1806	3	10	-429.138
3.01	0.4	0.42	0.107	10.7	74	2.1	2386	1806	3	10	-411.2
3.18	0.48	0.57	0.107	10.7	74	2.1	2386	1806	3	10	-398.679
1.65	0.32	0.59	0.035	10.7	74	2.1	2386	1806	4	10	-614.71
1.7	0.38	0.57	0.036	10.7	74	2.1	2386	1806	4	10	-613.979
1.76	0.22	0.32	0.022	10.7	74	2.1	2386	1806	4	10	-577.936
1.82	0.34	0.44	0.024	10.7	74	2.1	2386	1806	4	10	-588.913
1.87	0.15	0.15	0.042	10.7	74	2.1	2386	1806	4	10	-556.035
1.87	0.27	0.47	0.035	10.7	74	2.1	2386	1806	4	10	-580.638
1.93	0.34	0.59	0.042	10.7	74	2.1	2386	1806	4	10	-588.347
1.99	0.34	0.58	0.042	10.7	74	2.1	2386	1806	4	10	-584.024
2.04	0.21	0.46	0.022	10.7	74	2.1	2386	1806	4	10	-554.18
2.1	0.34	0.51	0.107	10.7	74	2.1	2386	1806	4	10	-562.441
2.16	0.3	0.4	0.024	10.7	74	2.1	2386	1806	4	10	-2032.08
2.21	0.38	0.4	0.107	10.7	74	2.1	2386	1806	4	10	-540.014
2.21	0.16	0.16	0.035	10.7	74	2.1	2386	1806	4	10	-512.948
2.27	0.4	0.44	0.107	10.7	74	2.1	2386	1806	4	10	-535.894
2.44	0.44	0.54	0.107	10.7	74	2.1	2386	1806	4	10	-518.687
2.5	0.19	0.14	0.107	10.7	74	2.1	2386	1806	4	10	-462.137
2.56	0.3	0.42	0.035	10.7	74	2.1	2386	1806	4	10	-473.886
2.56	0.15	0.15	0.042	10.7	74	2.1	2386	1806	4	10	-450.469
2.61	0.61	0.66	0.107	10.7	74	2.1	2386	1806	4	10	-518.605
2.67	0.64	0.67	0.107	10.7	74	2.1	2386	1806	4	10	-513.374
2.73	0.55	0.59	0.107	10.7	74	2.1	2386	1806	4	10	-484.892
2.78	0.36	0.49	0.107	10.7	74	2.1	2386	1806	4	10	-445.683
2.84	0.27	0.38	0.035	10.7	74	2.1	2386	1806	4	10	-418.361
3.01	0.4	0.42	0.107	10.7	74	2.1	2386	1806	4	10	-400.982
3.18	0.48	0.57	0.107	10.7	74	2.1	2386	1806	4	10	-389.023
1.65	0.32	0.59	0.035	5.3	74	2.5	1422	1242	1	11	-1817.6
1.7	0.38	0.57	0.036	5.3	74	2.5	1422	1242	1	11	-1799.92
1.76	0.22	0.32	0.022	5.3	74	2.5	1422	1242	1	11	-1727.23
1.82	0.34	0.44	0.024	5.3	74	2.5	1422	1242	1	11	-1726
1.87	0.15	0.15	0.042	5.3	74	2.5	1422	1242	1	11	-1657.62
1.87	0.27	0.47	0.035	5.3	74	2.5	1422	1242	1	11	-1691.99
1.93	0.34	0.59	0.042	5.3	74	2.5	1422	1242	1	11	-1688.76
1.99	0.34	0.58	0.042	5.3	74	2.5	1422	1242	1	11	-1660.79
2.04	0.21	0.46	0.022	5.3	74	2.5	1422	1242	1	11	-1600.72
2.1	0.34	0.51	0.107	5.3	74	2.5	1422	1242	1	11	-1598.82
2.16	0.3	0.4	0.024	5.3	74	2.5	1422	1242	1	11	-1553.8
2.21	0.38	0.4	0.107	5.3	74	2.5	1422	1242	1	11	-1537
2.21	0.16	0.16	0.035	5.3	74	2.5	1422	1242	1	11	-1494.37
2.27	0.4	0.44	0.107	5.3	74	2.5	1422	1242	1	11	-1517.44
2.44	0.44	0.54	0.107	5.3	74	2.5	1422	1242	1	11	-1454.48
2.5	0.19	0.14	0.107	5.3	74	2.5	1422	1242	1	11	-1353.92
2.56	0.3	0.42	0.035	5.3	74	2.5	1422	1242	1	11	-1359.99
2.56	0.15	0.15	0.042	5.3	74	2.5	1422	1242	1	11	-1323.72
2.61	0.61	0.66	0.107	5.3	74	2.5	1422	1242	1	11	-1424.29
2.67	0.64	0.67	0.107	5.3	74	2.5	1422	1242	1	11	-1404.51
2.73	0.55	0.59	0.107	5.3	74	2.5	1422	1242	1	11	-1341.79
2.78	0.36	0.49	0.107	5.3	74	2.5	1422	1242	1	11	-1262.29
2.84	0.27	0.38	0.035	5.3	74	2.5	1422	1242	1	11	-1207.12
3.01	0.4	0.42	0.107	5.3	74	2.5	1422	1242	1	11	-1142.54
3.18	0.48	0.57	0.107	5.3	74	2.5	1422	1242	1	11	-1089.72
1.65	0.32	0.59	0.035	5.3	74	2.5	1422	1242	2	11	-2398.41
1.7	0.38	0.57	0.036	5.3	74	2.5	1422	1242	2	11	-2374.49
1.76	0.22	0.32	0.022	5.3	74	2.5	1422	1242	2	11	-2281.32
1.82	0.34	0.44	0.024	5.3	74	2.5	1422	1242	2	11	-2278.15
1.87	0.15	0.15	0.042	5.3	74	2.5	1422	1242	2	11	-2190.14
1.87	0.27	0.47	0.035	5.3	74	2.5	1422	1242	2	11	-2233.54
1.93	0.34	0.59	0.042	5.3	74	2.5	1422	1242	2	11	-2227.74
1.99	0.34	0.58	0.042	5.3	74	2.5	1422	1242	2	11	-2190.75
2.04	0.21	0.46	0.022	5.3	74	2.5	1422	1242	2	11	-2113.19
2.1	0.34	0.51	0.107	5.3	74	2.5	1422	1242	2	11	-2108.92
2.16	0.3	0.4	0.024	5.3	74	2.5	1422	1242	2	11	-2050.21
2.21	0.38	0.4	0.107	5.3	74	2.5	1422	1242	2	11	-2027
2.21	0.16	0.16	0.035	5.3	74	2.5	1422	1242	2	11	-1973.3
2.27	0.4	0.44	0.107	5.3	74	2.5	1422	1242	2	11	-2000.29
2.44	0.44	0.54	0.107	5.3	74	2.5	1422	1242	2	11	-1914.84
2.5	0.19	0.14	0.107	5.3	74	2.5	1422	1242	2	11	-1786.43
2.56	0.3	0.42	0.035	5.3	74	2.5	1422	1242	2	11	-1792.08
2.56	0.15	0.15	0.042	5.3	74	2.5	1422	1242	2	11	-1746.69
2.61	0.61	0.66	0.107	5.3	74	2.5	1422	1242	2	11	-1871.08
2.67	0.64	0.67	0.107	5.3	74	2.5	1422	1242	2	11	-1844.36
2.73	0.55	0.59	0.107	5.3	74	2.5	1422	1242	2	11	-1763.7
2.78	0.36	0.49	0.107	5.3	74	2.5	1422	1242	2	11	-1661.91
2.84	0.27	0.38	0.035	5.3	74	2.5	1422	1242	2	11	-1590.95
3.01	0.4	0.42	0.107	5.3	74	2.5	1422	1242	2	11	-1503.84
3.18	0.48	0.57	0.107	5.3	74	2.5	1422	1242	2	11	-1431.54
1.65	0.32	0.59	0.035	5.3	74	2.5	1422	1242	3	11	-2412.88
1.7	0.38	0.57	0.036	5.3	74	2.5	1422	1242	3	11	-2388.85
1.76	0.22	0.32	0.022	5.3	74	2.5	1422	1242	3	11	-2295.21
1.82	0.34	0.44	0.024	5.3	74	2.5	1422	1242	3	11	-2292.01
1.87	0.15	0.15	0.042	5.3	74	2.5	1422	1242	3	11	-2203.52
1.87	0.27	0.47	0.035	5.3	74	2.5	1422	1242	3	11	-2247.14
1.93	0.34	0.59	0.042	5.3	74	2.5	1422	1242	3	11	-2241.29
1.99	0.34	0.58	0.042	5.3	74	2.5	1422	1242	3	11	-2204.08
2.04	0.21	0.46	0.022	5.3	74	2.5	1422	1242	3	11	-2126.04
2.1	0.34	0.51	0.107	5.3	74	2.5	1422	1242	3	11	-2121.69
2.16	0.3	0.4	0.024	5.3	74	2.5	1422	1242	3	11	-2062.61
2.21	0.38	0.4	0.107	5.3	74	2.5	1422	1242	3	11	-2039.25
2.21	0.16	0.16	0.035	5.3	74	2.5	1422	1242	3	11	-1985.11
2.27	0.4	0.44	0.107	5.3	74	2.5	1422	1242	3	11	-2012.33
2.44	0.44	0.54	0.107	5.3	74	2.5	1422	1242	3	11	-1926.26
2.5	0.19	0.14	0.107	5.3	74	2.5	1422	1242	3	11	-1796.83
2.56	0.3	0.42	0.035	5.3	74	2.5	1422	1242	3	11	-1802.56
2.56	0.15	0.15	0.042	5.3	74	2.5	1422	1242	3	11	-1756.79
2.61	0.61	0.66	0.107	5.3	74	2.5	1422	1242	3	11	-1882.21
2.67	0.64	0.67	0.107	5.3	74	2.5	1422	1242	3	11	-1855.33
2.73	0.55	0.59	0.107	5.3	74	2.5	1422	1242	3	11	-1774.02
2.78	0.36	0.49	0.107	5.3	74	2.5	1422	1242	3	11	-1671.4
2.84	0.27	0.38	0.035	5.3	74	2.5	1422	1242	3	11	-1599.9
3.01	0.4	0.42	0.107	5.3	74	2.5	1422	1242	3	11	-1512.19
3.18	0.48	0.57	0.107	5.3	74	2.5	1422	1242	3	11	-1439.37
1.65	0.32	0.59	0.035	5.3	74	2.5	1422	1242	4	11	-2377.85
1.7	0.38	0.57	0.036	5.3	74	2.5	1422	1242	4	11	-2354.35
1.76	0.22	0.32	0.022	5.3	74	2.5	1422	1242	4	11	-2261.05
1.82	0.34	0.44	0.024	5.3	74	2.5	1422	1242	4	11	-2258.49
1.87	0.15	0.15	0.042	5.3	74	2.5	1422	1242	4	11	-2170.52
1.87	0.27	0.47	0.035	5.3	74	2.5	1422	1242	4	11	-2214.09
1.93	0.34	0.59	0.042	5.3	74	2.5	1422	1242	4	11	-2208.85
1.99	0.34	0.58	0.042	5.3	74	2.5	1422	1242	4	11	-2172.12
2.04	0.21	0.46	0.022	5.3	74	2.5	1422	1242	4	11	-2094.55
2.1	0.34	0.51	0.107	5.3	74	2.5	1422	1242	4	11	-2090.68
2.16	0.3	0.4	0.024	5.3	74	2.5	1422	1242	4	11	-3105.44
2.21	0.38	0.4	0.107	5.3	74	2.5	1422	1242	4	11	-2009.17
2.21	0.16	0.16	0.035	5.3	74	2.5	1422	1242	4	11	-1955.05
2.27	0.4	0.44	0.107	5.3	74	2.5	1422	1242	4	11	-1982.71
2.44	0.44	0.54	0.107	5.3	74	2.5	1422	1242	4	11	-1898.05
2.5	0.19	0.14	0.107	5.3	74	2.5	1422	1242	4	11	-1768.96
2.56	0.3	0.42	0.035	5.3	74	2.5	1422	1242	4	11	-1775.24
2.56	0.15	0.15	0.042	5.3	74	2.5	1422	1242	4	11	-1729.42
2.61	0.61	0.66	0.107	5.3	74	2.5	1422	1242	4	11	-1855.64
2.67	0.64	0.67	0.107	5.3	74	2.5	1422	1242	4	11	-1829.25
2.73	0.55	0.59	0.107	5.3	74	2.5	1422	1242	4	11	-1748.3
2.78	0.36	0.49	0.107	5.3	74	2.5	1422	1242	4	11	-1646.01
2.84	0.27	0.38	0.035	5.3	74	2.5	1422	1242	4	11	-1574.91
3.01	0.4	0.42	0.107	5.3	74	2.5	1422	1242	4	11	-1488.78
3.18	0.48	0.57	0.107	5.3	74	2.5	1422	1242	4	11	-1417.48
1.65	0.32	0.59	0.035	0.3	74	1.7	564	998	1	12	-2762.66
1.7	0.38	0.57	0.036	0.3	74	1.7	564	998	1	12	-2732.73
1.76	0.22	0.32	0.022	0.3	74	1.7	564	998	1	12	-2643.3
1.82	0.34	0.44	0.024	0.3	74	1.7	564	998	1	12	-2631.05
1.87	0.15	0.15	0.042	0.3	74	1.7	564	998	1	12	-2546.85
1.87	0.27	0.47	0.035	0.3	74	1.7	564	998	1	12	-2583.48
1.93	0.34	0.59	0.042	0.3	74	1.7	564	998	1	12	-2569.18
1.99	0.34	0.58	0.042	0.3	74	1.7	564	998	1	12	-2528.16
2.04	0.21	0.46	0.022	0.3	74	1.7	564	998	1	12	-2452.72
2.1	0.34	0.51	0.107	0.3	74	1.7	564	998	1	12	-2439.63
2.16	0.3	0.4	0.024	0.3	74	1.7	564	998	1	12	-2380.28
2.21	0.38	0.4	0.107	0.3	74	1.7	564	998	1	12	-2351.19
2.21	0.16	0.16	0.035	0.3	74	1.7	564	998	1	12	-2305.56
2.27	0.4	0.44	0.107	0.3	74	1.7	564	998	1	12	-2319.14
2.44	0.44	0.54	0.107	0.3	74	1.7	564	998	1	12	-2219.06
2.5	0.19	0.14	0.107	0.3	74	1.7	564	998	1	12	-2101.13
2.56	0.3	0.42	0.035	0.3	74	1.7	564	998	1	12	-2096.48
2.56	0.15	0.15	0.042	0.3	74	1.7	564	998	1	12	-2058.4
2.61	0.61	0.66	0.107	0.3	74	1.7	564	998	1	12	-2155.43
2.67	0.64	0.67	0.107	0.3	74	1.7	564	998	1	12	-2123.86
2.73	0.55	0.59	0.107	0.3	74	1.7	564	998	1	12	-2045.42
2.78	0.36	0.49	0.107	0.3	74	1.7	564	998	1	12	-1949.92
2.84	0.27	0.38	0.035	0.3	74	1.7	564	998	1	12	-1880.97
3.01	0.4	0.42	0.107	0.3	74	1.7	564	998	1	12	-1779.92
3.18	0.48	0.57	0.107	0.3	74	1.7	564	998	1	12	-1690.93
1.65	0.32	0.59	0.035	0.3	74	1.7	564	998	2	12	-3622.09
1.7	0.38	0.57	0.036	0.3	74	1.7	564	998	2	12	-3582.27
1.76	0.22	0.32	0.022	0.3	74	1.7	564	998	2	12	-3466.65
1.82	0.34	0.44	0.024	0.3	74	1.7	564	998	2	12	-3449.17
1.87	0.15	0.15	0.042	0.3	74	1.7	564	998	2	12	-3340.12
1.87	0.27	0.47	0.035	0.3	74	1.7	564	998	2	12	-3386.69
1.93	0.34	0.59	0.042	0.3	74	1.7	564	998	2	12	-3366.64
1.99	0.34	0.58	0.042	0.3	74	1.7	564	998	2	12	-3312.52
2.04	0.21	0.46	0.022	0.3	74	1.7	564	998	2	12	-3214.55
2.1	0.34	0.51	0.107	0.3	74	1.7	564	998	2	12	-3196
2.16	0.3	0.4	0.024	0.3	74	1.7	564	998	2	12	-3118.75
2.21	0.38	0.4	0.107	0.3	74	1.7	564	998	2	12	-3080.01
2.21	0.16	0.16	0.035	0.3	74	1.7	564	998	2	12	-3022.03
2.27	0.4	0.44	0.107	0.3	74	1.7	564	998	2	12	-3037.51
2.44	0.44	0.54	0.107	0.3	74	1.7	564	998	2	12	-2905.01
2.5	0.19	0.14	0.107	0.3	74	1.7	564	998	2	12	-2753.46
2.56	0.3	0.42	0.035	0.3	74	1.7	564	998	2	12	-2745.97
2.56	0.15	0.15	0.042	0.3	74	1.7	564	998	2	12	-2697.51
2.61	0.61	0.66	0.107	0.3	74	1.7	564	998	2	12	-2819.12
2.67	0.64	0.67	0.107	0.3	74	1.7	564	998	2	12	-2777.35
2.73	0.55	0.59	0.107	0.3	74	1.7	564	998	2	12	-2676.11
2.78	0.36	0.49	0.107	0.3	74	1.7	564	998	2	12	-2553.06
2.84	0.27	0.38	0.035	0.3	74	1.7	564	998	2	12	-2463.81
3.01	0.4	0.42	0.107	0.3	74	1.7	564	998	2	12	-2330.68
3.18	0.48	0.57	0.107	0.3	74	1.7	564	998	2	12	-2213.2
1.65	0.32	0.59	0.035	0.3	74	1.7	564	998	3	12	-3649.84
1.7	0.38	0.57	0.036	0.3	74	1.7	564	998	3	12	-3609.62
1.76	0.22	0.32	0.022	0.3	74	1.7	564	998	3	12	-3493.01
1.82	0.34	0.44	0.024	0.3	74	1.7	564	998	3	12	-3475.33
1.87	0.15	0.15	0.042	0.3	74	1.7	564	998	3	12	-3365.15
1.87	0.27	0.47	0.035	0.3	74	1.7	564	998	3	12	-3412.25
1.93	0.34	0.59	0.042	0.3	74	1.7	564	998	3	12	-3391.95
1.99	0.34	0.58	0.042	0.3	74	1.7	564	998	3	12	-3337.25
2.04	0.21	0.46	0.022	0.3	74	1.7	564	998	3	12	-3238.3
2.1	0.34	0.51	0.107	0.3	74	1.7	564	998	3	12	-3219.67
2.16	0.3	0.4	0.024	0.3	74	1.7	564	998	3	12	-3141.61
2.21	0.38	0.4	0.107	0.3	74	1.7	564	998	3	12	-3102.55
2.21	0.16	0.16	0.035	0.3	74	1.7	564	998	3	12	-3044.04
2.27	0.4	0.44	0.107	0.3	74	1.7	564	998	3	12	-3059.72
2.44	0.44	0.54	0.107	0.3	74	1.7	564	998	3	12	-2926.19
2.5	0.19	0.14	0.107	0.3	74	1.7	564	998	3	12	-2773.28
2.56	0.3	0.42	0.035	0.3	74	1.7	564	998	3	12	-2765.8
2.56	0.15	0.15	0.042	0.3	74	1.7	564	998	3	12	-2716.9
2.61	0.61	0.66	0.107	0.3	74	1.7	564	998	3	12	-2839.75
2.67	0.64	0.67	0.107	0.3	74	1.7	564	998	3	12	-2797.65
2.73	0.55	0.59	0.107	0.3	74	1.7	564	998	3	12	-2695.52
2.78	0.36	0.49	0.107	0.3	74	1.7	564	998	3	12	-2571.43
2.84	0.27	0.38	0.035	0.3	74	1.7	564	998	3	12	-2481.51
3.01	0.4	0.42	0.107	0.3	74	1.7	564	998	3	12	-2347.41
3.18	0.48	0.57	0.107	0.3	74	1.7	564	998	3	12	-2228.98
1.65	0.32	0.59	0.035	0.3	74	1.7	564	998	4	12	-3605.96
1.7	0.38	0.57	0.036	0.3	74	1.7	564	998	4	12	-3566.6
1.76	0.22	0.32	0.022	0.3	74	1.7	564	998	4	12	-3450.81
1.82	0.34	0.44	0.024	0.3	74	1.7	564	998	4	12	-3434.03
1.87	0.15	0.15	0.042	0.3	74	1.7	564	998	4	12	-3324.75
1.87	0.27	0.47	0.035	0.3	74	1.7	564	998	4	12	-3371.82
1.93	0.34	0.59	0.042	0.3	74	1.7	564	998	4	12	-3352.41
1.99	0.34	0.58	0.042	0.3	74	1.7	564	998	4	12	-3298.54
2.04	0.21	0.46	0.022	0.3	74	1.7	564	998	4	12	-3200.51
2.1	0.34	0.51	0.107	0.3	74	1.7	564	998	4	12	-3182.62
2.16	0.3	0.4	0.024	0.3	74	1.7	564	998	4	12	5692.61
2.21	0.38	0.4	0.107	0.3	74	1.7	564	998	4	12	-3067.12
2.21	0.16	0.16	0.035	0.3	74	1.7	564	998	4	12	-3008.63
2.27	0.4	0.44	0.107	0.3	74	1.7	564	998	4	12	-3025.15
2.44	0.44	0.54	0.107	0.3	74	1.7	564	998	4	12	-2893.95
2.5	0.19	0.14	0.107	0.3	74	1.7	564	998	4	12	-2741.87
2.56	0.3	0.42	0.035	0.3	74	1.7	564	998	4	12	-2735.1
2.56	0.15	0.15	0.042	0.3	74	1.7	564	998	4	12	-2686.25
2.61	0.61	0.66	0.107	0.3	74	1.7	564	998	4	12	-2809.78
2.67	0.64	0.67	0.107	0.3	74	1.7	564	998	4	12	-2768.41
2.73	0.55	0.59	0.107	0.3	74	1.7	564	998	4	12	-2666.99
2.78	0.36	0.49	0.107	0.3	74	1.7	564	998	4	12	-2543.68
2.84	0.27	0.38	0.035	0.3	74	1.7	564	998	4	12	-2454.45
3.01	0.4	0.42	0.107	0.3	74	1.7	564	998	4	12	-2322.32
3.18	0.48	0.57	0.107	0.3	74	1.7	564	998	4	12	-2205.74

## Sheet: Bandar Abbas
U Value (W/m2.K)	SHGC	VT	Emissivity	Average Monthly Temperature(oC)	Average Monthly %Humidity	Average Monthly Wind Speed (m/s)	Average Monthly Direct Solar Radiation (Wh/m2)	Average Monthly Diffuse Solar Radiation (Wh/m2)	Orientation	Month	Monthly Saved Energy (kW)
1.65	0.32	0.59	0.035	18.1	65	2.2	2714	2483	1	1	1521.09
1.7	0.38	0.57	0.036	18.1	65	2.2	2714	2483	1	1	1488.64
1.76	0.22	0.32	0.022	18.1	65	2.2	2714	2483	1	1	1463.91
1.82	0.34	0.44	0.024	18.1	65	2.2	2714	2483	1	1	1443.79
1.87	0.15	0.15	0.042	18.1	65	2.2	2714	2483	1	1	1418.11
1.87	0.27	0.47	0.035	18.1	65	2.2	2714	2483	1	1	1409.01
1.93	0.34	0.59	0.042	18.1	65	2.2	2714	2483	1	1	1377.86
1.99	0.34	0.58	0.042	18.1	65	2.2	2714	2483	1	1	1352.28
2.04	0.21	0.46	0.022	18.1	65	2.2	2714	2483	1	1	1322.65
2.1	0.34	0.51	0.107	18.1	65	2.2	2714	2483	1	1	1276.63
2.16	0.3	0.4	0.024	18.1	65	2.2	2714	2483	1	1	1243.78
2.21	0.38	0.4	0.107	18.1	65	2.2	2714	2483	1	1	1204.49
2.21	0.16	0.16	0.035	18.1	65	2.2	2714	2483	1	1	1225.4
2.27	0.4	0.44	0.107	18.1	65	2.2	2714	2483	1	1	1178.14
2.44	0.44	0.54	0.107	18.1	65	2.2	2714	2483	1	1	1091.84
2.5	0.19	0.14	0.107	18.1	65	2.2	2714	2483	1	1	1094.06
2.56	0.3	0.42	0.035	18.1	65	2.2	2714	2483	1	1	1062.5
2.56	0.15	0.15	0.042	18.1	65	2.2	2714	2483	1	1	1073.95
2.61	0.61	0.66	0.107	18.1	65	2.2	2714	2483	1	1	988.732
2.67	0.64	0.67	0.107	18.1	65	2.2	2714	2483	1	1	959.575
2.73	0.55	0.59	0.107	18.1	65	2.2	2714	2483	1	1	950.524
2.78	0.36	0.49	0.107	18.1	65	2.2	2714	2483	1	1	948.917
2.84	0.27	0.38	0.035	18.1	65	2.2	2714	2483	1	1	934.308
3.01	0.4	0.42	0.107	18.1	65	2.2	2714	2483	1	1	863.552
3.18	0.48	0.57	0.107	18.1	65	2.2	2714	2483	1	1	774.523
1.65	0.32	0.59	0.035	18.1	65	2.2	2714	2483	2	1	1324.47
1.7	0.38	0.57	0.036	18.1	65	2.2	2714	2483	2	1	1289.72
1.76	0.22	0.32	0.022	18.1	65	2.2	2714	2483	2	1	1275.4
1.82	0.34	0.44	0.024	18.1	65	2.2	2714	2483	2	1	1229.42
1.87	0.15	0.15	0.042	18.1	65	2.2	2714	2483	2	1	1214.35
1.87	0.27	0.47	0.035	18.1	65	2.2	2714	2483	2	1	1206.09
1.93	0.34	0.59	0.042	18.1	65	2.2	2714	2483	2	1	1175.14
1.99	0.34	0.58	0.042	18.1	65	2.2	2714	2483	2	1	1134.91
2.04	0.21	0.46	0.022	18.1	65	2.2	2714	2483	2	1	1112.81
2.1	0.34	0.51	0.107	18.1	65	2.2	2714	2483	2	1	1074.97
2.16	0.3	0.4	0.024	18.1	65	2.2	2714	2483	2	1	1044.03
2.21	0.38	0.4	0.107	18.1	65	2.2	2714	2483	2	1	1003.63
2.21	0.16	0.16	0.035	18.1	65	2.2	2714	2483	2	1	1019.1
2.27	0.4	0.44	0.107	18.1	65	2.2	2714	2483	2	1	963.547
2.44	0.44	0.54	0.107	18.1	65	2.2	2714	2483	2	1	840.325
2.5	0.19	0.14	0.107	18.1	65	2.2	2714	2483	2	1	835.264
2.56	0.3	0.42	0.035	18.1	65	2.2	2714	2483	2	1	786.551
2.56	0.15	0.15	0.042	18.1	65	2.2	2714	2483	2	1	807.943
2.61	0.61	0.66	0.107	18.1	65	2.2	2714	2483	2	1	727.498
2.67	0.64	0.67	0.107	18.1	65	2.2	2714	2483	2	1	698.922
2.73	0.55	0.59	0.107	18.1	65	2.2	2714	2483	2	1	675.313
2.78	0.36	0.49	0.107	18.1	65	2.2	2714	2483	2	1	666.676
2.84	0.27	0.38	0.035	18.1	65	2.2	2714	2483	2	1	655.152
3.01	0.4	0.42	0.107	18.1	65	2.2	2714	2483	2	1	579.098
3.18	0.48	0.57	0.107	18.1	65	2.2	2714	2483	2	1	516.628
1.65	0.32	0.59	0.035	18.1	65	2.2	2714	2483	3	1	1317.48
1.7	0.38	0.57	0.036	18.1	65	2.2	2714	2483	3	1	1284.49
1.76	0.22	0.32	0.022	18.1	65	2.2	2714	2483	3	1	1270.8
1.82	0.34	0.44	0.024	18.1	65	2.2	2714	2483	3	1	1224.64
1.87	0.15	0.15	0.042	18.1	65	2.2	2714	2483	3	1	1208.82
1.87	0.27	0.47	0.035	18.1	65	2.2	2714	2483	3	1	1198.08
1.93	0.34	0.59	0.042	18.1	65	2.2	2714	2483	3	1	1170.07
1.99	0.34	0.58	0.042	18.1	65	2.2	2714	2483	3	1	1136.79
2.04	0.21	0.46	0.022	18.1	65	2.2	2714	2483	3	1	1104.32
2.1	0.34	0.51	0.107	18.1	65	2.2	2714	2483	3	1	1069.45
2.16	0.3	0.4	0.024	18.1	65	2.2	2714	2483	3	1	1041.47
2.21	0.38	0.4	0.107	18.1	65	2.2	2714	2483	3	1	1002.44
2.21	0.16	0.16	0.035	18.1	65	2.2	2714	2483	3	1	1014.47
2.27	0.4	0.44	0.107	18.1	65	2.2	2714	2483	3	1	959.292
2.44	0.44	0.54	0.107	18.1	65	2.2	2714	2483	3	1	834.744
2.5	0.19	0.14	0.107	18.1	65	2.2	2714	2483	3	1	834.404
2.56	0.3	0.42	0.035	18.1	65	2.2	2714	2483	3	1	781.884
2.56	0.15	0.15	0.042	18.1	65	2.2	2714	2483	3	1	800.714
2.61	0.61	0.66	0.107	18.1	65	2.2	2714	2483	3	1	722.37
2.67	0.64	0.67	0.107	18.1	65	2.2	2714	2483	3	1	695.227
2.73	0.55	0.59	0.107	18.1	65	2.2	2714	2483	3	1	672.574
2.78	0.36	0.49	0.107	18.1	65	2.2	2714	2483	3	1	668.239
2.84	0.27	0.38	0.035	18.1	65	2.2	2714	2483	3	1	654.972
3.01	0.4	0.42	0.107	18.1	65	2.2	2714	2483	3	1	580.192
3.18	0.48	0.57	0.107	18.1	65	2.2	2714	2483	3	1	514.769
1.65	0.32	0.59	0.035	18.1	65	2.2	2714	2483	4	1	1312.35
1.7	0.38	0.57	0.036	18.1	65	2.2	2714	2483	4	1	1279.14
1.76	0.22	0.32	0.022	18.1	65	2.2	2714	2483	4	1	1263.24
1.82	0.34	0.44	0.024	18.1	65	2.2	2714	2483	4	1	1218.02
1.87	0.15	0.15	0.042	18.1	65	2.2	2714	2483	4	1	1201.17
1.87	0.27	0.47	0.035	18.1	65	2.2	2714	2483	4	1	1193.53
1.93	0.34	0.59	0.042	18.1	65	2.2	2714	2483	4	1	1165.13
1.99	0.34	0.58	0.042	18.1	65	2.2	2714	2483	4	1	1124.52
2.04	0.21	0.46	0.022	18.1	65	2.2	2714	2483	4	1	1097.55
2.1	0.34	0.51	0.107	18.1	65	2.2	2714	2483	4	1	1061.04
2.16	0.3	0.4	0.024	18.1	65	2.2	2714	2483	4	1	1035.57
2.21	0.38	0.4	0.107	18.1	65	2.2	2714	2483	4	1	991.076
2.21	0.16	0.16	0.035	18.1	65	2.2	2714	2483	4	1	1008.92
2.27	0.4	0.44	0.107	18.1	65	2.2	2714	2483	4	1	950.357
2.44	0.44	0.54	0.107	18.1	65	2.2	2714	2483	4	1	826.72
2.5	0.19	0.14	0.107	18.1	65	2.2	2714	2483	4	1	830.153
2.56	0.3	0.42	0.035	18.1	65	2.2	2714	2483	4	1	779.193
2.56	0.15	0.15	0.042	18.1	65	2.2	2714	2483	4	1	792.098
2.61	0.61	0.66	0.107	18.1	65	2.2	2714	2483	4	1	716.292
2.67	0.64	0.67	0.107	18.1	65	2.2	2714	2483	4	1	686.947
2.73	0.55	0.59	0.107	18.1	65	2.2	2714	2483	4	1	661.367
2.78	0.36	0.49	0.107	18.1	65	2.2	2714	2483	4	1	664.937
2.84	0.27	0.38	0.035	18.1	65	2.2	2714	2483	4	1	646.693
3.01	0.4	0.42	0.107	18.1	65	2.2	2714	2483	4	1	574.688
3.18	0.48	0.57	0.107	18.1	65	2.2	2714	2483	4	1	513.697
1.65	0.32	0.59	0.035	19.4	68	2.3	2574	3156	1	2	1146.19
1.7	0.38	0.57	0.036	19.4	68	2.3	2574	3156	1	2	1129.59
1.76	0.22	0.32	0.022	19.4	68	2.3	2574	3156	1	2	1107.16
1.82	0.34	0.44	0.024	19.4	68	2.3	2574	3156	1	2	1086.2
1.87	0.15	0.15	0.042	19.4	68	2.3	2574	3156	1	2	1070.39
1.87	0.27	0.47	0.035	19.4	68	2.3	2574	3156	1	2	1073.16
1.93	0.34	0.59	0.042	19.4	68	2.3	2574	3156	1	2	1054.37
1.99	0.34	0.58	0.042	19.4	68	2.3	2574	3156	1	2	1039.69
2.04	0.21	0.46	0.022	19.4	68	2.3	2574	3156	1	2	1019.09
2.1	0.34	0.51	0.107	19.4	68	2.3	2574	3156	1	2	1001.49
2.16	0.3	0.4	0.024	19.4	68	2.3	2574	3156	1	2	974.043
2.21	0.38	0.4	0.107	19.4	68	2.3	2574	3156	1	2	957.803
2.21	0.16	0.16	0.035	19.4	68	2.3	2574	3156	1	2	956.166
2.27	0.4	0.44	0.107	19.4	68	2.3	2574	3156	1	2	935.047
2.44	0.44	0.54	0.107	19.4	68	2.3	2574	3156	1	2	876.154
2.5	0.19	0.14	0.107	19.4	68	2.3	2574	3156	1	2	853.488
2.56	0.3	0.42	0.035	19.4	68	2.3	2574	3156	1	2	822.439
2.56	0.15	0.15	0.042	19.4	68	2.3	2574	3156	1	2	831.111
2.61	0.61	0.66	0.107	19.4	68	2.3	2574	3156	1	2	798.608
2.67	0.64	0.67	0.107	19.4	68	2.3	2574	3156	1	2	782.139
2.73	0.55	0.59	0.107	19.4	68	2.3	2574	3156	1	2	753.932
2.78	0.36	0.49	0.107	19.4	68	2.3	2574	3156	1	2	735.03
2.84	0.27	0.38	0.035	19.4	68	2.3	2574	3156	1	2	710.198
3.01	0.4	0.42	0.107	19.4	68	2.3	2574	3156	1	2	666.411
3.18	0.48	0.57	0.107	19.4	68	2.3	2574	3156	1	2	605.112
1.65	0.32	0.59	0.035	19.4	68	2.3	2574	3156	2	2	596.453
1.7	0.38	0.57	0.036	19.4	68	2.3	2574	3156	2	2	579.623
1.76	0.22	0.32	0.022	19.4	68	2.3	2574	3156	2	2	559.744
1.82	0.34	0.44	0.024	19.4	68	2.3	2574	3156	2	2	545.105
1.87	0.15	0.15	0.042	19.4	68	2.3	2574	3156	2	2	523.078
1.87	0.27	0.47	0.035	19.4	68	2.3	2574	3156	2	2	527.364
1.93	0.34	0.59	0.042	19.4	68	2.3	2574	3156	2	2	506.596
1.99	0.34	0.58	0.042	19.4	68	2.3	2574	3156	2	2	492.208
2.04	0.21	0.46	0.022	19.4	68	2.3	2574	3156	2	2	469.643
2.1	0.34	0.51	0.107	19.4	68	2.3	2574	3156	2	2	455.604
2.16	0.3	0.4	0.024	19.4	68	2.3	2574	3156	2	2	436.504
2.21	0.38	0.4	0.107	19.4	68	2.3	2574	3156	2	2	416.671
2.21	0.16	0.16	0.035	19.4	68	2.3	2574	3156	2	2	415.994
2.27	0.4	0.44	0.107	19.4	68	2.3	2574	3156	2	2	404.132
2.44	0.44	0.54	0.107	19.4	68	2.3	2574	3156	2	2	355.749
2.5	0.19	0.14	0.107	19.4	68	2.3	2574	3156	2	2	336.312
2.56	0.3	0.42	0.035	19.4	68	2.3	2574	3156	2	2	323.788
2.56	0.15	0.15	0.042	19.4	68	2.3	2574	3156	2	2	320.104
2.61	0.61	0.66	0.107	19.4	68	2.3	2574	3156	2	2	308.675
2.67	0.64	0.67	0.107	19.4	68	2.3	2574	3156	2	2	298.243
2.73	0.55	0.59	0.107	19.4	68	2.3	2574	3156	2	2	273.897
2.78	0.36	0.49	0.107	19.4	68	2.3	2574	3156	2	2	258.29
2.84	0.27	0.38	0.035	19.4	68	2.3	2574	3156	2	2	239.115
3.01	0.4	0.42	0.107	19.4	68	2.3	2574	3156	2	2	189.254
3.18	0.48	0.57	0.107	19.4	68	2.3	2574	3156	2	2	157.627
1.65	0.32	0.59	0.035	19.4	68	2.3	2574	3156	3	2	601.009
1.7	0.38	0.57	0.036	19.4	68	2.3	2574	3156	3	2	583.978
1.76	0.22	0.32	0.022	19.4	68	2.3	2574	3156	3	2	562.14
1.82	0.34	0.44	0.024	19.4	68	2.3	2574	3156	3	2	546.607
1.87	0.15	0.15	0.042	19.4	68	2.3	2574	3156	3	2	527.082
1.87	0.27	0.47	0.035	19.4	68	2.3	2574	3156	3	2	528.955
1.93	0.34	0.59	0.042	19.4	68	2.3	2574	3156	3	2	514.651
1.99	0.34	0.58	0.042	19.4	68	2.3	2574	3156	3	2	494.819
2.04	0.21	0.46	0.022	19.4	68	2.3	2574	3156	3	2	473.711
2.1	0.34	0.51	0.107	19.4	68	2.3	2574	3156	3	2	459.534
2.16	0.3	0.4	0.024	19.4	68	2.3	2574	3156	3	2	440.475
2.21	0.38	0.4	0.107	19.4	68	2.3	2574	3156	3	2	422.402
2.21	0.16	0.16	0.035	19.4	68	2.3	2574	3156	3	2	418.167
2.27	0.4	0.44	0.107	19.4	68	2.3	2574	3156	3	2	405.871
2.44	0.44	0.54	0.107	19.4	68	2.3	2574	3156	3	2	362.575
2.5	0.19	0.14	0.107	19.4	68	2.3	2574	3156	3	2	339.904
2.56	0.3	0.42	0.035	19.4	68	2.3	2574	3156	3	2	327.223
2.56	0.15	0.15	0.042	19.4	68	2.3	2574	3156	3	2	322.219
2.61	0.61	0.66	0.107	19.4	68	2.3	2574	3156	3	2	313.734
2.67	0.64	0.67	0.107	19.4	68	2.3	2574	3156	3	2	300.67
2.73	0.55	0.59	0.107	19.4	68	2.3	2574	3156	3	2	275.168
2.78	0.36	0.49	0.107	19.4	68	2.3	2574	3156	3	2	261.131
2.84	0.27	0.38	0.035	19.4	68	2.3	2574	3156	3	2	242.445
3.01	0.4	0.42	0.107	19.4	68	2.3	2574	3156	3	2	193.626
3.18	0.48	0.57	0.107	19.4	68	2.3	2574	3156	3	2	159.343
1.65	0.32	0.59	0.035	19.4	68	2.3	2574	3156	4	2	596.984
1.7	0.38	0.57	0.036	19.4	68	2.3	2574	3156	4	2	581.304
1.76	0.22	0.32	0.022	19.4	68	2.3	2574	3156	4	2	559.507
1.82	0.34	0.44	0.024	19.4	68	2.3	2574	3156	4	2	544.026
1.87	0.15	0.15	0.042	19.4	68	2.3	2574	3156	4	2	524.54
1.87	0.27	0.47	0.035	19.4	68	2.3	2574	3156	4	2	526.418
1.93	0.34	0.59	0.042	19.4	68	2.3	2574	3156	4	2	512.181
1.99	0.34	0.58	0.042	19.4	68	2.3	2574	3156	4	2	492.397
2.04	0.21	0.46	0.022	19.4	68	2.3	2574	3156	4	2	471.336
2.1	0.34	0.51	0.107	19.4	68	2.3	2574	3156	4	2	455.729
2.16	0.3	0.4	0.024	19.4	68	2.3	2574	3156	4	2	438.188
2.21	0.38	0.4	0.107	19.4	68	2.3	2574	3156	4	2	420.644
2.21	0.16	0.16	0.035	19.4	68	2.3	2574	3156	4	2	416.588
2.27	0.4	0.44	0.107	19.4	68	2.3	2574	3156	4	2	403.664
2.44	0.44	0.54	0.107	19.4	68	2.3	2574	3156	4	2	360.497
2.5	0.19	0.14	0.107	19.4	68	2.3	2574	3156	4	2	337.392
2.56	0.3	0.42	0.035	19.4	68	2.3	2574	3156	4	2	325.222
2.56	0.15	0.15	0.042	19.4	68	2.3	2574	3156	4	2	319.746
2.61	0.61	0.66	0.107	19.4	68	2.3	2574	3156	4	2	312.297
2.67	0.64	0.67	0.107	19.4	68	2.3	2574	3156	4	2	298.741
2.73	0.55	0.59	0.107	19.4	68	2.3	2574	3156	4	2	273.304
2.78	0.36	0.49	0.107	19.4	68	2.3	2574	3156	4	2	259.296
2.84	0.27	0.38	0.035	19.4	68	2.3	2574	3156	4	2	241.657
3.01	0.4	0.42	0.107	19.4	68	2.3	2574	3156	4	2	191.951
3.18	0.48	0.57	0.107	19.4	68	2.3	2574	3156	4	2	157.783
1.65	0.32	0.59	0.035	23	67	3.2	3283	2924	1	3	-681.834
1.7	0.38	0.57	0.036	23	67	3.2	3283	2924	1	3	-664.134
1.76	0.22	0.32	0.022	23	67	3.2	3283	2924	1	3	-776.096
1.82	0.34	0.44	0.024	23	67	3.2	3283	2924	1	3	-724.145
1.87	0.15	0.15	0.042	23	67	3.2	3283	2924	1	3	-818.654
1.87	0.27	0.47	0.035	23	67	3.2	3283	2924	1	3	-747.839
1.93	0.34	0.59	0.042	23	67	3.2	3283	2924	1	3	-695.832
1.99	0.34	0.58	0.042	23	67	3.2	3283	2924	1	3	-703.582
2.04	0.21	0.46	0.022	23	67	3.2	3283	2924	1	3	-782.567
2.1	0.34	0.51	0.107	23	67	3.2	3283	2924	1	3	-729.965
2.16	0.3	0.4	0.024	23	67	3.2	3283	2924	1	3	-774.087
2.21	0.38	0.4	0.107	23	67	3.2	3283	2924	1	3	-755.394
2.21	0.16	0.16	0.035	23	67	3.2	3283	2924	1	3	-849.18
2.27	0.4	0.44	0.107	23	67	3.2	3283	2924	1	3	-747.217
2.44	0.44	0.54	0.107	23	67	3.2	3283	2924	1	3	-716.139
2.5	0.19	0.14	0.107	23	67	3.2	3283	2924	1	3	-879.297
2.56	0.3	0.42	0.035	23	67	3.2	3283	2924	1	3	-811.986
2.56	0.15	0.15	0.042	23	67	3.2	3283	2924	1	3	-887.155
2.61	0.61	0.66	0.107	23	67	3.2	3283	2924	1	3	-614.695
2.67	0.64	0.67	0.107	23	67	3.2	3283	2924	1	3	-596.046
2.73	0.55	0.59	0.107	23	67	3.2	3283	2924	1	3	-680.378
2.78	0.36	0.49	0.107	23	67	3.2	3283	2924	1	3	-796.103
2.84	0.27	0.38	0.035	23	67	3.2	3283	2924	1	3	-854.697
3.01	0.4	0.42	0.107	23	67	3.2	3283	2924	1	3	-814.179
3.18	0.48	0.57	0.107	23	67	3.2	3283	2924	1	3	-758.038
1.65	0.32	0.59	0.035	23	67	3.2	3283	2924	2	3	-697.084
1.7	0.38	0.57	0.036	23	67	3.2	3283	2924	2	3	-679.487
1.76	0.22	0.32	0.022	23	67	3.2	3283	2924	2	3	-810.398
1.82	0.34	0.44	0.024	23	67	3.2	3283	2924	2	3	-748.496
1.87	0.15	0.15	0.042	23	67	3.2	3283	2924	2	3	-862.735
1.87	0.27	0.47	0.035	23	67	3.2	3283	2924	2	3	-773.308
1.93	0.34	0.59	0.042	23	67	3.2	3283	2924	2	3	-718.612
1.99	0.34	0.58	0.042	23	67	3.2	3283	2924	2	3	-729.022
2.04	0.21	0.46	0.022	23	67	3.2	3283	2924	2	3	-819.481
2.1	0.34	0.51	0.107	23	67	3.2	3283	2924	2	3	-761.039
2.16	0.3	0.4	0.024	23	67	3.2	3283	2924	2	3	-813.973
2.21	0.38	0.4	0.107	23	67	3.2	3283	2924	2	3	-793.253
2.21	0.16	0.16	0.035	23	67	3.2	3283	2924	2	3	-903.11
2.27	0.4	0.44	0.107	23	67	3.2	3283	2924	2	3	-780.617
2.44	0.44	0.54	0.107	23	67	3.2	3283	2924	2	3	-741.747
2.5	0.19	0.14	0.107	23	67	3.2	3283	2924	2	3	-935.295
2.56	0.3	0.42	0.035	23	67	3.2	3283	2924	2	3	-851.663
2.56	0.15	0.15	0.042	23	67	3.2	3283	2924	2	3	-944.178
2.61	0.61	0.66	0.107	23	67	3.2	3283	2924	2	3	-617.291
2.67	0.64	0.67	0.107	23	67	3.2	3283	2924	2	3	-598.816
2.73	0.55	0.59	0.107	23	67	3.2	3283	2924	2	3	-697.457
2.78	0.36	0.49	0.107	23	67	3.2	3283	2924	2	3	-830.967
2.84	0.27	0.38	0.035	23	67	3.2	3283	2924	2	3	-901.398
3.01	0.4	0.42	0.107	23	67	3.2	3283	2924	2	3	-860.635
3.18	0.48	0.57	0.107	23	67	3.2	3283	2924	2	3	-792.835
1.65	0.32	0.59	0.035	23	67	3.2	3283	2924	3	3	-697.87
1.7	0.38	0.57	0.036	23	67	3.2	3283	2924	3	3	-680.247
1.76	0.22	0.32	0.022	23	67	3.2	3283	2924	3	3	-811.576
1.82	0.34	0.44	0.024	23	67	3.2	3283	2924	3	3	-749.758
1.87	0.15	0.15	0.042	23	67	3.2	3283	2924	3	3	-862.492
1.87	0.27	0.47	0.035	23	67	3.2	3283	2924	3	3	-774.575
1.93	0.34	0.59	0.042	23	67	3.2	3283	2924	3	3	-720.107
1.99	0.34	0.58	0.042	23	67	3.2	3283	2924	3	3	-730.355
2.04	0.21	0.46	0.022	23	67	3.2	3283	2924	3	3	-819.961
2.1	0.34	0.51	0.107	23	67	3.2	3283	2924	3	3	-762.428
2.16	0.3	0.4	0.024	23	67	3.2	3283	2924	3	3	-814.658
2.21	0.38	0.4	0.107	23	67	3.2	3283	2924	3	3	-794.387
2.21	0.16	0.16	0.035	23	67	3.2	3283	2924	3	3	-902.892
2.27	0.4	0.44	0.107	23	67	3.2	3283	2924	3	3	-780.854
2.44	0.44	0.54	0.107	23	67	3.2	3283	2924	3	3	-742.121
2.5	0.19	0.14	0.107	23	67	3.2	3283	2924	3	3	-935.784
2.56	0.3	0.42	0.035	23	67	3.2	3283	2924	3	3	-852.109
2.56	0.15	0.15	0.042	23	67	3.2	3283	2924	3	3	-943.61
2.61	0.61	0.66	0.107	23	67	3.2	3283	2924	3	3	-617.46
2.67	0.64	0.67	0.107	23	67	3.2	3283	2924	3	3	-600.006
2.73	0.55	0.59	0.107	23	67	3.2	3283	2924	3	3	-697.544
2.78	0.36	0.49	0.107	23	67	3.2	3283	2924	3	3	-832.716
2.84	0.27	0.38	0.035	23	67	3.2	3283	2924	3	3	-902.064
3.01	0.4	0.42	0.107	23	67	3.2	3283	2924	3	3	-860.795
3.18	0.48	0.57	0.107	23	67	3.2	3283	2924	3	3	-792.327
1.65	0.32	0.59	0.035	23	67	3.2	3283	2924	4	3	-714.702
1.7	0.38	0.57	0.036	23	67	3.2	3283	2924	4	3	-693.704
1.76	0.22	0.32	0.022	23	67	3.2	3283	2924	4	3	-826.174
1.82	0.34	0.44	0.024	23	67	3.2	3283	2924	4	3	-763.778
1.87	0.15	0.15	0.042	23	67	3.2	3283	2924	4	3	-880.647
1.87	0.27	0.47	0.035	23	67	3.2	3283	2924	4	3	-789.499
1.93	0.34	0.59	0.042	23	67	3.2	3283	2924	4	3	-736.06
1.99	0.34	0.58	0.042	23	67	3.2	3283	2924	4	3	-743.496
2.04	0.21	0.46	0.022	23	67	3.2	3283	2924	4	3	-834.809
2.1	0.34	0.51	0.107	23	67	3.2	3283	2924	4	3	-776.973
2.16	0.3	0.4	0.024	23	67	3.2	3283	2924	4	3	-828.713
2.21	0.38	0.4	0.107	23	67	3.2	3283	2924	4	3	-808.428
2.21	0.16	0.16	0.035	23	67	3.2	3283	2924	4	3	-916.782
2.27	0.4	0.44	0.107	23	67	3.2	3283	2924	4	3	-796.884
2.44	0.44	0.54	0.107	23	67	3.2	3283	2924	4	3	-755.247
2.5	0.19	0.14	0.107	23	67	3.2	3283	2924	4	3	-949.006
2.56	0.3	0.42	0.035	23	67	3.2	3283	2924	4	3	-865.785
2.56	0.15	0.15	0.042	23	67	3.2	3283	2924	4	3	-956.64
2.61	0.61	0.66	0.107	23	67	3.2	3283	2924	4	3	-629.765
2.67	0.64	0.67	0.107	23	67	3.2	3283	2924	4	3	-612.136
2.73	0.55	0.59	0.107	23	67	3.2	3283	2924	4	3	-710.164
2.78	0.36	0.49	0.107	23	67	3.2	3283	2924	4	3	-843.977
2.84	0.27	0.38	0.035	23	67	3.2	3283	2924	4	3	-915.846
3.01	0.4	0.42	0.107	23	67	3.2	3283	2924	4	3	-874.641
3.18	0.48	0.57	0.107	23	67	3.2	3283	2924	4	3	-804.033
1.65	0.32	0.59	0.035	26.9	64	2.4	2816	4413	1	4	-2804.06
1.7	0.38	0.57	0.036	26.9	64	2.4	2816	4413	1	4	-2749.89
1.76	0.22	0.32	0.022	26.9	64	2.4	2816	4413	1	4	-3048.07
1.82	0.34	0.44	0.024	26.9	64	2.4	2816	4413	1	4	-2889.72
1.87	0.15	0.15	0.042	26.9	64	2.4	2816	4413	1	4	-3149.13
1.87	0.27	0.47	0.035	26.9	64	2.4	2816	4413	1	4	-2937.64
1.93	0.34	0.59	0.042	26.9	64	2.4	2816	4413	1	4	-2790.3
1.99	0.34	0.58	0.042	26.9	64	2.4	2816	4413	1	4	-2798.99
2.04	0.21	0.46	0.022	26.9	64	2.4	2816	4413	1	4	-3004.44
2.1	0.34	0.51	0.107	26.9	64	2.4	2816	4413	1	4	-2850.56
2.16	0.3	0.4	0.024	26.9	64	2.4	2816	4413	1	4	-2960.32
2.21	0.38	0.4	0.107	26.9	64	2.4	2816	4413	1	4	-2896.98
2.21	0.16	0.16	0.035	26.9	64	2.4	2816	4413	1	4	-3152.97
2.27	0.4	0.44	0.107	26.9	64	2.4	2816	4413	1	4	-2849.83
2.44	0.44	0.54	0.107	26.9	64	2.4	2816	4413	1	4	-2729.03
2.5	0.19	0.14	0.107	26.9	64	2.4	2816	4413	1	4	-3157.52
2.56	0.3	0.42	0.035	26.9	64	2.4	2816	4413	1	4	-2957.32
2.56	0.15	0.15	0.042	26.9	64	2.4	2816	4413	1	4	-3166.92
2.61	0.61	0.66	0.107	26.9	64	2.4	2816	4413	1	4	-2398.21
2.67	0.64	0.67	0.107	26.9	64	2.4	2816	4413	1	4	-2346.15
2.73	0.55	0.59	0.107	26.9	64	2.4	2816	4413	1	4	-2558.32
2.78	0.36	0.49	0.107	26.9	64	2.4	2816	4413	1	4	-2859.13
2.84	0.27	0.38	0.035	26.9	64	2.4	2816	4413	1	4	-3009.39
3.01	0.4	0.42	0.107	26.9	64	2.4	2816	4413	1	4	-2879.01
3.18	0.48	0.57	0.107	26.9	64	2.4	2816	4413	1	4	-2678.22
1.65	0.32	0.59	0.035	26.9	64	2.4	2816	4413	2	4	-3326.88
1.7	0.38	0.57	0.036	26.9	64	2.4	2816	4413	2	4	-3263.23
1.76	0.22	0.32	0.022	26.9	64	2.4	2816	4413	2	4	-3616.93
1.82	0.34	0.44	0.024	26.9	64	2.4	2816	4413	2	4	-3429.72
1.87	0.15	0.15	0.042	26.9	64	2.4	2816	4413	2	4	-3737.38
1.87	0.27	0.47	0.035	26.9	64	2.4	2816	4413	2	4	-3486.88
1.93	0.34	0.59	0.042	26.9	64	2.4	2816	4413	2	4	-3312.63
1.99	0.34	0.58	0.042	26.9	64	2.4	2816	4413	2	4	-3323.24
2.04	0.21	0.46	0.022	26.9	64	2.4	2816	4413	2	4	-3566.97
2.1	0.34	0.51	0.107	26.9	64	2.4	2816	4413	2	4	-3384.9
2.16	0.3	0.4	0.024	26.9	64	2.4	2816	4413	2	4	-3515.14
2.21	0.38	0.4	0.107	26.9	64	2.4	2816	4413	2	4	-3440.37
2.21	0.16	0.16	0.035	26.9	64	2.4	2816	4413	2	4	-3743.71
2.27	0.4	0.44	0.107	26.9	64	2.4	2816	4413	2	4	-3384.76
2.44	0.44	0.54	0.107	26.9	64	2.4	2816	4413	2	4	-3242.13
2.5	0.19	0.14	0.107	26.9	64	2.4	2816	4413	2	4	-3749.94
2.56	0.3	0.42	0.035	26.9	64	2.4	2816	4413	2	4	-3512.88
2.56	0.15	0.15	0.042	26.9	64	2.4	2816	4413	2	4	-3761.2
2.61	0.61	0.66	0.107	26.9	64	2.4	2816	4413	2	4	-2850.54
2.67	0.64	0.67	0.107	26.9	64	2.4	2816	4413	2	4	-2788.96
2.73	0.55	0.59	0.107	26.9	64	2.4	2816	4413	2	4	-3040.4
2.78	0.36	0.49	0.107	26.9	64	2.4	2816	4413	2	4	-3396.79
2.84	0.27	0.38	0.035	26.9	64	2.4	2816	4413	2	4	-3574.86
3.01	0.4	0.42	0.107	26.9	64	2.4	2816	4413	2	4	-3420.42
3.18	0.48	0.57	0.107	26.9	64	2.4	2816	4413	2	4	-3182.53
1.65	0.32	0.59	0.035	26.9	64	2.4	2816	4413	3	4	-3326.88
1.7	0.38	0.57	0.036	26.9	64	2.4	2816	4413	3	4	-3263.24
1.76	0.22	0.32	0.022	26.9	64	2.4	2816	4413	3	4	-3616.97
1.82	0.34	0.44	0.024	26.9	64	2.4	2816	4413	3	4	-3429.71
1.87	0.15	0.15	0.042	26.9	64	2.4	2816	4413	3	4	-3737.4
1.87	0.27	0.47	0.035	26.9	64	2.4	2816	4413	3	4	-3486.85
1.93	0.34	0.59	0.042	26.9	64	2.4	2816	4413	3	4	-3312.61
1.99	0.34	0.58	0.042	26.9	64	2.4	2816	4413	3	4	-3323.26
2.04	0.21	0.46	0.022	26.9	64	2.4	2816	4413	3	4	-3567
2.1	0.34	0.51	0.107	26.9	64	2.4	2816	4413	3	4	-3384.91
2.16	0.3	0.4	0.024	26.9	64	2.4	2816	4413	3	4	-3515.18
2.21	0.38	0.4	0.107	26.9	64	2.4	2816	4413	3	4	-3440.42
2.21	0.16	0.16	0.035	26.9	64	2.4	2816	4413	3	4	-3743.71
2.27	0.4	0.44	0.107	26.9	64	2.4	2816	4413	3	4	-3384.75
2.44	0.44	0.54	0.107	26.9	64	2.4	2816	4413	3	4	-3242.15
2.5	0.19	0.14	0.107	26.9	64	2.4	2816	4413	3	4	-3749.97
2.56	0.3	0.42	0.035	26.9	64	2.4	2816	4413	3	4	-3512.89
2.56	0.15	0.15	0.042	26.9	64	2.4	2816	4413	3	4	-3761.25
2.61	0.61	0.66	0.107	26.9	64	2.4	2816	4413	3	4	-2850.55
2.67	0.64	0.67	0.107	26.9	64	2.4	2816	4413	3	4	-2788.94
2.73	0.55	0.59	0.107	26.9	64	2.4	2816	4413	3	4	-3040.36
2.78	0.36	0.49	0.107	26.9	64	2.4	2816	4413	3	4	-3396.81
2.84	0.27	0.38	0.035	26.9	64	2.4	2816	4413	3	4	-3574.87
3.01	0.4	0.42	0.107	26.9	64	2.4	2816	4413	3	4	-3420.44
3.18	0.48	0.57	0.107	26.9	64	2.4	2816	4413	3	4	-3182.55
1.65	0.32	0.59	0.035	26.9	64	2.4	2816	4413	4	4	-3348.16
1.7	0.38	0.57	0.036	26.9	64	2.4	2816	4413	4	4	-3284.1
1.76	0.22	0.32	0.022	26.9	64	2.4	2816	4413	4	4	-3637.22
1.82	0.34	0.44	0.024	26.9	64	2.4	2816	4413	4	4	-3449.67
1.87	0.15	0.15	0.042	26.9	64	2.4	2816	4413	4	4	-3756.74
1.87	0.27	0.47	0.035	26.9	64	2.4	2816	4413	4	4	-3506.35
1.93	0.34	0.59	0.042	26.9	64	2.4	2816	4413	4	4	-3331.71
1.99	0.34	0.58	0.042	26.9	64	2.4	2816	4413	4	4	-3341.96
2.04	0.21	0.46	0.022	26.9	64	2.4	2816	4413	4	4	-3585.17
2.1	0.34	0.51	0.107	26.9	64	2.4	2816	4413	4	4	-3402.78
2.16	0.3	0.4	0.024	26.9	64	2.4	2816	4413	4	4	-3532.59
2.21	0.38	0.4	0.107	26.9	64	2.4	2816	4413	4	4	-3457.48
2.21	0.16	0.16	0.035	26.9	64	2.4	2816	4413	4	4	-3760.67
2.27	0.4	0.44	0.107	26.9	64	2.4	2816	4413	4	4	-3401.45
2.44	0.44	0.54	0.107	26.9	64	2.4	2816	4413	4	4	-3257.75
2.5	0.19	0.14	0.107	26.9	64	2.4	2816	4413	4	4	-3765.04
2.56	0.3	0.42	0.035	26.9	64	2.4	2816	4413	4	4	-3527.71
2.56	0.15	0.15	0.042	26.9	64	2.4	2816	4413	4	4	-3775.94
2.61	0.61	0.66	0.107	26.9	64	2.4	2816	4413	4	4	-2865.26
2.67	0.64	0.67	0.107	26.9	64	2.4	2816	4413	4	4	-2803.35
2.73	0.55	0.59	0.107	26.9	64	2.4	2816	4413	4	4	-3054.3
2.78	0.36	0.49	0.107	26.9	64	2.4	2816	4413	4	4	-3410.24
2.84	0.27	0.38	0.035	26.9	64	2.4	2816	4413	4	4	-3587.92
3.01	0.4	0.42	0.107	26.9	64	2.4	2816	4413	4	4	-3432.58
3.18	0.48	0.57	0.107	26.9	64	2.4	2816	4413	4	4	-3193.81
1.65	0.32	0.59	0.035	31.3	61	3.3	2943	4725	1	5	-3904.24
1.7	0.38	0.57	0.036	31.3	61	3.3	2943	4725	1	5	-3832.29
1.76	0.22	0.32	0.022	31.3	61	3.3	2943	4725	1	5	-4196.53
1.82	0.34	0.44	0.024	31.3	61	3.3	2943	4725	1	5	-3995.46
1.87	0.15	0.15	0.042	31.3	61	3.3	2943	4725	1	5	-4311.4
1.87	0.27	0.47	0.035	31.3	61	3.3	2943	4725	1	5	-4049.75
1.93	0.34	0.59	0.042	31.3	61	3.3	2943	4725	1	5	-3862.37
1.99	0.34	0.58	0.042	31.3	61	3.3	2943	4725	1	5	-3867.89
2.04	0.21	0.46	0.022	31.3	61	3.3	2943	4725	1	5	-4117.17
2.1	0.34	0.51	0.107	31.3	61	3.3	2943	4725	1	5	-3921.69
2.16	0.3	0.4	0.024	31.3	61	3.3	2943	4725	1	5	-4052.34
2.21	0.38	0.4	0.107	31.3	61	3.3	2943	4725	1	5	-3968.75
2.21	0.16	0.16	0.035	31.3	61	3.3	2943	4725	1	5	-4285.58
2.27	0.4	0.44	0.107	31.3	61	3.3	2943	4725	1	5	-3905.33
2.44	0.44	0.54	0.107	31.3	61	3.3	2943	4725	1	5	-3740.02
2.5	0.19	0.14	0.107	31.3	61	3.3	2943	4725	1	5	-4265.14
2.56	0.3	0.42	0.035	31.3	61	3.3	2943	4725	1	5	-4012.11
2.56	0.15	0.15	0.042	31.3	61	3.3	2943	4725	1	5	-4271.47
2.61	0.61	0.66	0.107	31.3	61	3.3	2943	4725	1	5	-3314.73
2.67	0.64	0.67	0.107	31.3	61	3.3	2943	4725	1	5	-3245.02
2.73	0.55	0.59	0.107	31.3	61	3.3	2943	4725	1	5	-3502.19
2.78	0.36	0.49	0.107	31.3	61	3.3	2943	4725	1	5	-3869.09
2.84	0.27	0.38	0.035	31.3	61	3.3	2943	4725	1	5	-4049.62
3.01	0.4	0.42	0.107	31.3	61	3.3	2943	4725	1	5	-3872.09
3.18	0.48	0.57	0.107	31.3	61	3.3	2943	4725	1	5	-3607.26
1.65	0.32	0.59	0.035	31.3	61	3.3	2943	4725	2	5	-4623.78
1.7	0.38	0.57	0.036	31.3	61	3.3	2943	4725	2	5	-4539.41
1.76	0.22	0.32	0.022	31.3	61	3.3	2943	4725	2	5	-4970.95
1.82	0.34	0.44	0.024	31.3	61	3.3	2943	4725	2	5	-4733.87
1.87	0.15	0.15	0.042	31.3	61	3.3	2943	4725	2	5	-5108.42
1.87	0.27	0.47	0.035	31.3	61	3.3	2943	4725	2	5	-4798.74
1.93	0.34	0.59	0.042	31.3	61	3.3	2943	4725	2	5	-4577.65
1.99	0.34	0.58	0.042	31.3	61	3.3	2943	4725	2	5	-4584.94
2.04	0.21	0.46	0.022	31.3	61	3.3	2943	4725	2	5	-4880.36
2.1	0.34	0.51	0.107	31.3	61	3.3	2943	4725	2	5	-4649.41
2.16	0.3	0.4	0.024	31.3	61	3.3	2943	4725	2	5	-4804.63
2.21	0.38	0.4	0.107	31.3	61	3.3	2943	4725	2	5	-4706.3
2.21	0.16	0.16	0.035	31.3	61	3.3	2943	4725	2	5	-5081.16
2.27	0.4	0.44	0.107	31.3	61	3.3	2943	4725	2	5	-4631.55
2.44	0.44	0.54	0.107	31.3	61	3.3	2943	4725	2	5	-4437.09
2.5	0.19	0.14	0.107	31.3	61	3.3	2943	4725	2	5	-5058.67
2.56	0.3	0.42	0.035	31.3	61	3.3	2943	4725	2	5	-4759.54
2.56	0.15	0.15	0.042	31.3	61	3.3	2943	4725	2	5	-5066.5
2.61	0.61	0.66	0.107	31.3	61	3.3	2943	4725	2	5	-3934.72
2.67	0.64	0.67	0.107	31.3	61	3.3	2943	4725	2	5	-3852.33
2.73	0.55	0.59	0.107	31.3	61	3.3	2943	4725	2	5	-4156.99
2.78	0.36	0.49	0.107	31.3	61	3.3	2943	4725	2	5	-4591.31
2.84	0.27	0.38	0.035	31.3	61	3.3	2943	4725	2	5	-4805.12
3.01	0.4	0.42	0.107	31.3	61	3.3	2943	4725	2	5	-4595.25
3.18	0.48	0.57	0.107	31.3	61	3.3	2943	4725	2	5	-4281.92
1.65	0.32	0.59	0.035	31.3	61	3.3	2943	4725	3	5	-4623.67
1.7	0.38	0.57	0.036	31.3	61	3.3	2943	4725	3	5	-4539.38
1.76	0.22	0.32	0.022	31.3	61	3.3	2943	4725	3	5	-4970.95
1.82	0.34	0.44	0.024	31.3	61	3.3	2943	4725	3	5	-4733.8
1.87	0.15	0.15	0.042	31.3	61	3.3	2943	4725	3	5	-5108.4
1.87	0.27	0.47	0.035	31.3	61	3.3	2943	4725	3	5	-4798.74
1.93	0.34	0.59	0.042	31.3	61	3.3	2943	4725	3	5	-4577.58
1.99	0.34	0.58	0.042	31.3	61	3.3	2943	4725	3	5	-4584.86
2.04	0.21	0.46	0.022	31.3	61	3.3	2943	4725	3	5	-4880.33
2.1	0.34	0.51	0.107	31.3	61	3.3	2943	4725	3	5	-4649.46
2.16	0.3	0.4	0.024	31.3	61	3.3	2943	4725	3	5	-4804.63
2.21	0.38	0.4	0.107	31.3	61	3.3	2943	4725	3	5	-4706.25
2.21	0.16	0.16	0.035	31.3	61	3.3	2943	4725	3	5	-5081.13
2.27	0.4	0.44	0.107	31.3	61	3.3	2943	4725	3	5	-4631.41
2.44	0.44	0.54	0.107	31.3	61	3.3	2943	4725	3	5	-4437.07
2.5	0.19	0.14	0.107	31.3	61	3.3	2943	4725	3	5	-5058.64
2.56	0.3	0.42	0.035	31.3	61	3.3	2943	4725	3	5	-4759.52
2.56	0.15	0.15	0.042	31.3	61	3.3	2943	4725	3	5	-5066.47
2.61	0.61	0.66	0.107	31.3	61	3.3	2943	4725	3	5	-3934.74
2.67	0.64	0.67	0.107	31.3	61	3.3	2943	4725	3	5	-3852.36
2.73	0.55	0.59	0.107	31.3	61	3.3	2943	4725	3	5	-4156.86
2.78	0.36	0.49	0.107	31.3	61	3.3	2943	4725	3	5	-4591.3
2.84	0.27	0.38	0.035	31.3	61	3.3	2943	4725	3	5	-4805.05
3.01	0.4	0.42	0.107	31.3	61	3.3	2943	4725	3	5	-4595.25
3.18	0.48	0.57	0.107	31.3	61	3.3	2943	4725	3	5	-4281.91
1.65	0.32	0.59	0.035	31.3	61	3.3	2943	4725	4	5	-4661.85
1.7	0.38	0.57	0.036	31.3	61	3.3	2943	4725	4	5	-4576.73
1.76	0.22	0.32	0.022	31.3	61	3.3	2943	4725	4	5	-5007.6
1.82	0.34	0.44	0.024	31.3	61	3.3	2943	4725	4	5	-4769.78
1.87	0.15	0.15	0.042	31.3	61	3.3	2943	4725	4	5	-5143.62
1.87	0.27	0.47	0.035	31.3	61	3.3	2943	4725	4	5	-4834.01
1.93	0.34	0.59	0.042	31.3	61	3.3	2943	4725	4	5	-4612.07
1.99	0.34	0.58	0.042	31.3	61	3.3	2943	4725	4	5	-4618.74
2.04	0.21	0.46	0.022	31.3	61	3.3	2943	4725	4	5	-4913.48
2.1	0.34	0.51	0.107	31.3	61	3.3	2943	4725	4	5	-4681.83
2.16	0.3	0.4	0.024	31.3	61	3.3	2943	4725	4	5	-4836.37
2.21	0.38	0.4	0.107	31.3	61	3.3	2943	4725	4	5	-4737.27
2.21	0.16	0.16	0.035	31.3	61	3.3	2943	4725	4	5	-5112.1
2.27	0.4	0.44	0.107	31.3	61	3.3	2943	4725	4	5	-4661.82
2.44	0.44	0.54	0.107	31.3	61	3.3	2943	4725	4	5	-4465.61
2.5	0.19	0.14	0.107	31.3	61	3.3	2943	4725	4	5	-5086.5
2.56	0.3	0.42	0.035	31.3	61	3.3	2943	4725	4	5	-4786.71
2.56	0.15	0.15	0.042	31.3	61	3.3	2943	4725	4	5	-5093.67
2.61	0.61	0.66	0.107	31.3	61	3.3	2943	4725	4	5	-3961.37
2.67	0.64	0.67	0.107	31.3	61	3.3	2943	4725	4	5	-3878.41
2.73	0.55	0.59	0.107	31.3	61	3.3	2943	4725	4	5	-4182.36
2.78	0.36	0.49	0.107	31.3	61	3.3	2943	4725	4	5	-4616.02
2.84	0.27	0.38	0.035	31.3	61	3.3	2943	4725	4	5	-4829.32
3.01	0.4	0.42	0.107	31.3	61	3.3	2943	4725	4	5	-4617.74
3.18	0.48	0.57	0.107	31.3	61	3.3	2943	4725	4	5	-4302.91
1.65	0.32	0.59	0.035	33.8	63	2.9	3962	3760	1	6	-3456.63
1.7	0.38	0.57	0.036	33.8	63	2.9	3962	3760	1	6	-3396.67
1.76	0.22	0.32	0.022	33.8	63	2.9	3962	3760	1	6	-3679.25
1.82	0.34	0.44	0.024	33.8	63	2.9	3962	3760	1	6	-3517.82
1.87	0.15	0.15	0.042	33.8	63	2.9	3962	3760	1	6	-3762.68
1.87	0.27	0.47	0.035	33.8	63	2.9	3962	3760	1	6	-3556.9
1.93	0.34	0.59	0.042	33.8	63	2.9	3962	3760	1	6	-3405.81
1.99	0.34	0.58	0.042	33.8	63	2.9	3962	3760	1	6	-3406.74
2.04	0.21	0.46	0.022	33.8	63	2.9	3962	3760	1	6	-3598.86
2.1	0.34	0.51	0.107	33.8	63	2.9	3962	3760	1	6	-3441.21
2.16	0.3	0.4	0.024	33.8	63	2.9	3962	3760	1	6	-3540.05
2.21	0.38	0.4	0.107	33.8	63	2.9	3962	3760	1	6	-3470.46
2.21	0.16	0.16	0.035	33.8	63	2.9	3962	3760	1	6	-3719.52
2.27	0.4	0.44	0.107	33.8	63	2.9	3962	3760	1	6	-3416.5
2.44	0.44	0.54	0.107	33.8	63	2.9	3962	3760	1	6	-3274.45
2.5	0.19	0.14	0.107	33.8	63	2.9	3962	3760	1	6	-3682.8
2.56	0.3	0.42	0.035	33.8	63	2.9	3962	3760	1	6	-3479.77
2.56	0.15	0.15	0.042	33.8	63	2.9	3962	3760	1	6	-3683.61
2.61	0.61	0.66	0.107	33.8	63	2.9	3962	3760	1	6	-2927.39
2.67	0.64	0.67	0.107	33.8	63	2.9	3962	3760	1	6	-2868.2
2.73	0.55	0.59	0.107	33.8	63	2.9	3962	3760	1	6	-3066.02
2.78	0.36	0.49	0.107	33.8	63	2.9	3962	3760	1	6	-3350.02
2.84	0.27	0.38	0.035	33.8	63	2.9	3962	3760	1	6	-3487.36
3.01	0.4	0.42	0.107	33.8	63	2.9	3962	3760	1	6	-3334.11
3.18	0.48	0.57	0.107	33.8	63	2.9	3962	3760	1	6	-3111.91
1.65	0.32	0.59	0.035	33.8	63	2.9	3962	3760	2	6	-4077.93
1.7	0.38	0.57	0.036	33.8	63	2.9	3962	3760	2	6	-4008.44
1.76	0.22	0.32	0.022	33.8	63	2.9	3962	3760	2	6	-4344.37
1.82	0.34	0.44	0.024	33.8	63	2.9	3962	3760	2	6	-4154.27
1.87	0.15	0.15	0.042	33.8	63	2.9	3962	3760	2	6	-4445.19
1.87	0.27	0.47	0.035	33.8	63	2.9	3962	3760	2	6	-4201.83
1.93	0.34	0.59	0.042	33.8	63	2.9	3962	3760	2	6	-4024.31
1.99	0.34	0.58	0.042	33.8	63	2.9	3962	3760	2	6	-4026.32
2.04	0.21	0.46	0.022	33.8	63	2.9	3962	3760	2	6	-4254.7
2.1	0.34	0.51	0.107	33.8	63	2.9	3962	3760	2	6	-4069.27
2.16	0.3	0.4	0.024	33.8	63	2.9	3962	3760	2	6	-4187.08
2.21	0.38	0.4	0.107	33.8	63	2.9	3962	3760	2	6	-4105.6
2.21	0.16	0.16	0.035	33.8	63	2.9	3962	3760	2	6	-4400.27
2.27	0.4	0.44	0.107	33.8	63	2.9	3962	3760	2	6	-4042.79
2.44	0.44	0.54	0.107	33.8	63	2.9	3962	3760	2	6	-3876.97
2.5	0.19	0.14	0.107	33.8	63	2.9	3962	3760	2	6	-4360.98
2.56	0.3	0.42	0.035	33.8	63	2.9	3962	3760	2	6	-4121.36
2.56	0.15	0.15	0.042	33.8	63	2.9	3962	3760	2	6	-4362.39
2.61	0.61	0.66	0.107	33.8	63	2.9	3962	3760	2	6	-3468.42
2.67	0.64	0.67	0.107	33.8	63	2.9	3962	3760	2	6	-3398.97
2.73	0.55	0.59	0.107	33.8	63	2.9	3962	3760	2	6	-3633.52
2.78	0.36	0.49	0.107	33.8	63	2.9	3962	3760	2	6	-3969.84
2.84	0.27	0.38	0.035	33.8	63	2.9	3962	3760	2	6	-4132.91
3.01	0.4	0.42	0.107	33.8	63	2.9	3962	3760	2	6	-3952.77
3.18	0.48	0.57	0.107	33.8	63	2.9	3962	3760	2	6	-3690.75
1.65	0.32	0.59	0.035	33.8	63	2.9	3962	3760	3	6	-4077.49
1.7	0.38	0.57	0.036	33.8	63	2.9	3962	3760	3	6	-4008
1.76	0.22	0.32	0.022	33.8	63	2.9	3962	3760	3	6	-4343.73
1.82	0.34	0.44	0.024	33.8	63	2.9	3962	3760	3	6	-4153.95
1.87	0.15	0.15	0.042	33.8	63	2.9	3962	3760	3	6	-4444.66
1.87	0.27	0.47	0.035	33.8	63	2.9	3962	3760	3	6	-4201.34
1.93	0.34	0.59	0.042	33.8	63	2.9	3962	3760	3	6	-4023.95
1.99	0.34	0.58	0.042	33.8	63	2.9	3962	3760	3	6	-4025.96
2.04	0.21	0.46	0.022	33.8	63	2.9	3962	3760	3	6	-4254.09
2.1	0.34	0.51	0.107	33.8	63	2.9	3962	3760	3	6	-4068.81
2.16	0.3	0.4	0.024	33.8	63	2.9	3962	3760	3	6	-4186.78
2.21	0.38	0.4	0.107	33.8	63	2.9	3962	3760	3	6	-4105.33
2.21	0.16	0.16	0.035	33.8	63	2.9	3962	3760	3	6	-4399.81
2.27	0.4	0.44	0.107	33.8	63	2.9	3962	3760	3	6	-4042.25
2.44	0.44	0.54	0.107	33.8	63	2.9	3962	3760	3	6	-3876.47
2.5	0.19	0.14	0.107	33.8	63	2.9	3962	3760	3	6	-4360.47
2.56	0.3	0.42	0.035	33.8	63	2.9	3962	3760	3	6	-4120.69
2.56	0.15	0.15	0.042	33.8	63	2.9	3962	3760	3	6	-4361.91
2.61	0.61	0.66	0.107	33.8	63	2.9	3962	3760	3	6	-3467.95
2.67	0.64	0.67	0.107	33.8	63	2.9	3962	3760	3	6	-3398.5
2.73	0.55	0.59	0.107	33.8	63	2.9	3962	3760	3	6	-3633
2.78	0.36	0.49	0.107	33.8	63	2.9	3962	3760	3	6	-3969.48
2.84	0.27	0.38	0.035	33.8	63	2.9	3962	3760	3	6	-4132.57
3.01	0.4	0.42	0.107	33.8	63	2.9	3962	3760	3	6	-3952.26
3.18	0.48	0.57	0.107	33.8	63	2.9	3962	3760	3	6	-3690.16
1.65	0.32	0.59	0.035	33.8	63	2.9	3962	3760	4	6	-4130.18
1.7	0.38	0.57	0.036	33.8	63	2.9	3962	3760	4	6	-4059.61
1.76	0.22	0.32	0.022	33.8	63	2.9	3962	3760	4	6	-4394.67
1.82	0.34	0.44	0.024	33.8	63	2.9	3962	3760	4	6	-4203.99
1.87	0.15	0.15	0.042	33.8	63	2.9	3962	3760	4	6	-4493.98
1.87	0.27	0.47	0.035	33.8	63	2.9	3962	3760	4	6	-4250.24
1.93	0.34	0.59	0.042	33.8	63	2.9	3962	3760	4	6	-4071.81
1.99	0.34	0.58	0.042	33.8	63	2.9	3962	3760	4	6	-4073.06
2.04	0.21	0.46	0.022	33.8	63	2.9	3962	3760	4	6	-4300.63
2.1	0.34	0.51	0.107	33.8	63	2.9	3962	3760	4	6	-4114.24
2.16	0.3	0.4	0.024	33.8	63	2.9	3962	3760	4	6	-4231.34
2.21	0.38	0.4	0.107	33.8	63	2.9	3962	3760	4	6	-4149.19
2.21	0.16	0.16	0.035	33.8	63	2.9	3962	3760	4	6	-4443.84
2.27	0.4	0.44	0.107	33.8	63	2.9	3962	3760	4	6	-4084.96
2.44	0.44	0.54	0.107	33.8	63	2.9	3962	3760	4	6	-3916.51
2.5	0.19	0.14	0.107	33.8	63	2.9	3962	3760	4	6	-4400.26
2.56	0.3	0.42	0.035	33.8	63	2.9	3962	3760	4	6	-4159.41
2.56	0.15	0.15	0.042	33.8	63	2.9	3962	3760	4	6	-4401.06
2.61	0.61	0.66	0.107	33.8	63	2.9	3962	3760	4	6	-3505.23
2.67	0.64	0.67	0.107	33.8	63	2.9	3962	3760	4	6	-3434.86
2.73	0.55	0.59	0.107	33.8	63	2.9	3962	3760	4	6	-3668.87
2.78	0.36	0.49	0.107	33.8	63	2.9	3962	3760	4	6	-4004.98
2.84	0.27	0.38	0.035	33.8	63	2.9	3962	3760	4	6	-4167.45
3.01	0.4	0.42	0.107	33.8	63	2.9	3962	3760	4	6	-3984.8
3.18	0.48	0.57	0.107	33.8	63	2.9	3962	3760	4	6	-3720.58
1.65	0.32	0.59	0.035	34.5	68	3.7	2956	3794	1	7	-3873.14
1.7	0.38	0.57	0.036	34.5	68	3.7	2956	3794	1	7	-3807.01
1.76	0.22	0.32	0.022	34.5	68	3.7	2956	3794	1	7	-4098.14
1.82	0.34	0.44	0.024	34.5	68	3.7	2956	3794	1	7	-3926.13
1.87	0.15	0.15	0.042	34.5	68	3.7	2956	3794	1	7	-4177.63
1.87	0.27	0.47	0.035	34.5	68	3.7	2956	3794	1	7	-3963.26
1.93	0.34	0.59	0.042	34.5	68	3.7	2956	3794	1	7	-3802.42
1.99	0.34	0.58	0.042	34.5	68	3.7	2956	3794	1	7	-3799.45
2.04	0.21	0.46	0.022	34.5	68	3.7	2956	3794	1	7	-3996.06
2.1	0.34	0.51	0.107	34.5	68	3.7	2956	3794	1	7	-3828.09
2.16	0.3	0.4	0.024	34.5	68	3.7	2956	3794	1	7	-3927.66
2.21	0.38	0.4	0.107	34.5	68	3.7	2956	3794	1	7	-3851.55
2.21	0.16	0.16	0.035	34.5	68	3.7	2956	3794	1	7	-4110.98
2.27	0.4	0.44	0.107	34.5	68	3.7	2956	3794	1	7	-3791.64
2.44	0.44	0.54	0.107	34.5	68	3.7	2956	3794	1	7	-3632.81
2.5	0.19	0.14	0.107	34.5	68	3.7	2956	3794	1	7	-4054.88
2.56	0.3	0.42	0.035	34.5	68	3.7	2956	3794	1	7	-3839.63
2.56	0.15	0.15	0.042	34.5	68	3.7	2956	3794	1	7	-4052.17
2.61	0.61	0.66	0.107	34.5	68	3.7	2956	3794	1	7	-3260.44
2.67	0.64	0.67	0.107	34.5	68	3.7	2956	3794	1	7	-3195.18
2.73	0.55	0.59	0.107	34.5	68	3.7	2956	3794	1	7	-3397.63
2.78	0.36	0.49	0.107	34.5	68	3.7	2956	3794	1	7	-3690.15
2.84	0.27	0.38	0.035	34.5	68	3.7	2956	3794	1	7	-3829.78
3.01	0.4	0.42	0.107	34.5	68	3.7	2956	3794	1	7	-3659.29
3.18	0.48	0.57	0.107	34.5	68	3.7	2956	3794	1	7	-3417.17
1.65	0.32	0.59	0.035	34.5	68	3.7	2956	3794	2	7	-4568.62
1.7	0.38	0.57	0.036	34.5	68	3.7	2956	3794	2	7	-4491.97
1.76	0.22	0.32	0.022	34.5	68	3.7	2956	3794	2	7	-4837.28
1.82	0.34	0.44	0.024	34.5	68	3.7	2956	3794	2	7	-4635.41
1.87	0.15	0.15	0.042	34.5	68	3.7	2956	3794	2	7	-4933.93
1.87	0.27	0.47	0.035	34.5	68	3.7	2956	3794	2	7	-4680.35
1.93	0.34	0.59	0.042	34.5	68	3.7	2956	3794	2	7	-4491.37
1.99	0.34	0.58	0.042	34.5	68	3.7	2956	3794	2	7	-4488.96
2.04	0.21	0.46	0.022	34.5	68	3.7	2956	3794	2	7	-4722.74
2.1	0.34	0.51	0.107	34.5	68	3.7	2956	3794	2	7	-4525.17
2.16	0.3	0.4	0.024	34.5	68	3.7	2956	3794	2	7	-4643.75
2.21	0.38	0.4	0.107	34.5	68	3.7	2956	3794	2	7	-4554.55
2.21	0.16	0.16	0.035	34.5	68	3.7	2956	3794	2	7	-4861.42
2.27	0.4	0.44	0.107	34.5	68	3.7	2956	3794	2	7	-4484.65
2.44	0.44	0.54	0.107	34.5	68	3.7	2956	3794	2	7	-4299.1
2.5	0.19	0.14	0.107	34.5	68	3.7	2956	3794	2	7	-4799.02
2.56	0.3	0.42	0.035	34.5	68	3.7	2956	3794	2	7	-4545.08
2.56	0.15	0.15	0.042	34.5	68	3.7	2956	3794	2	7	-4796.38
2.61	0.61	0.66	0.107	34.5	68	3.7	2956	3794	2	7	-3860.64
2.67	0.64	0.67	0.107	34.5	68	3.7	2956	3794	2	7	-3784.14
2.73	0.55	0.59	0.107	34.5	68	3.7	2956	3794	2	7	-4024.18
2.78	0.36	0.49	0.107	34.5	68	3.7	2956	3794	2	7	-4370.46
2.84	0.27	0.38	0.035	34.5	68	3.7	2956	3794	2	7	-4536.22
3.01	0.4	0.42	0.107	34.5	68	3.7	2956	3794	2	7	-4335.69
3.18	0.48	0.57	0.107	34.5	68	3.7	2956	3794	2	7	-4050.19
1.65	0.32	0.59	0.035	34.5	68	3.7	2956	3794	3	7	-4568.63
1.7	0.38	0.57	0.036	34.5	68	3.7	2956	3794	3	7	-4491.93
1.76	0.22	0.32	0.022	34.5	68	3.7	2956	3794	3	7	-4837.41
1.82	0.34	0.44	0.024	34.5	68	3.7	2956	3794	3	7	-4635.33
1.87	0.15	0.15	0.042	34.5	68	3.7	2956	3794	3	7	-4933.94
1.87	0.27	0.47	0.035	34.5	68	3.7	2956	3794	3	7	-4680.34
1.93	0.34	0.59	0.042	34.5	68	3.7	2956	3794	3	7	-4491.26
1.99	0.34	0.58	0.042	34.5	68	3.7	2956	3794	3	7	-4488.98
2.04	0.21	0.46	0.022	34.5	68	3.7	2956	3794	3	7	-4722.43
2.1	0.34	0.51	0.107	34.5	68	3.7	2956	3794	3	7	-4524.98
2.16	0.3	0.4	0.024	34.5	68	3.7	2956	3794	3	7	-4643.52
2.21	0.38	0.4	0.107	34.5	68	3.7	2956	3794	3	7	-4554.4
2.21	0.16	0.16	0.035	34.5	68	3.7	2956	3794	3	7	-4861.42
2.27	0.4	0.44	0.107	34.5	68	3.7	2956	3794	3	7	-4484.59
2.44	0.44	0.54	0.107	34.5	68	3.7	2956	3794	3	7	-4299.06
2.5	0.19	0.14	0.107	34.5	68	3.7	2956	3794	3	7	-4798.94
2.56	0.3	0.42	0.035	34.5	68	3.7	2956	3794	3	7	-4545.03
2.56	0.15	0.15	0.042	34.5	68	3.7	2956	3794	3	7	-4796.22
2.61	0.61	0.66	0.107	34.5	68	3.7	2956	3794	3	7	-3860.56
2.67	0.64	0.67	0.107	34.5	68	3.7	2956	3794	3	7	-3784
2.73	0.55	0.59	0.107	34.5	68	3.7	2956	3794	3	7	-4024.08
2.78	0.36	0.49	0.107	34.5	68	3.7	2956	3794	3	7	-4370.3
2.84	0.27	0.38	0.035	34.5	68	3.7	2956	3794	3	7	-4536.1
3.01	0.4	0.42	0.107	34.5	68	3.7	2956	3794	3	7	-4335.71
3.18	0.48	0.57	0.107	34.5	68	3.7	2956	3794	3	7	-4050.07
1.65	0.32	0.59	0.035	34.5	68	3.7	2956	3794	4	7	-4619.11
1.7	0.38	0.57	0.036	34.5	68	3.7	2956	3794	4	7	-4541.26
1.76	0.22	0.32	0.022	34.5	68	3.7	2956	3794	4	7	-4885.76
1.82	0.34	0.44	0.024	34.5	68	3.7	2956	3794	4	7	-4682.81
1.87	0.15	0.15	0.042	34.5	68	3.7	2956	3794	4	7	-4980.4
1.87	0.27	0.47	0.035	34.5	68	3.7	2956	3794	4	7	-4726.95
1.93	0.34	0.59	0.042	34.5	68	3.7	2956	3794	4	7	-4536.83
1.99	0.34	0.58	0.042	34.5	68	3.7	2956	3794	4	7	-4533.65
2.04	0.21	0.46	0.022	34.5	68	3.7	2956	3794	4	7	-4766.26
2.1	0.34	0.51	0.107	34.5	68	3.7	2956	3794	4	7	-4567.93
2.16	0.3	0.4	0.024	34.5	68	3.7	2956	3794	4	7	-4685.5
2.21	0.38	0.4	0.107	34.5	68	3.7	2956	3794	4	7	-4595.53
2.21	0.16	0.16	0.035	34.5	68	3.7	2956	3794	4	7	-4902.49
2.27	0.4	0.44	0.107	34.5	68	3.7	2956	3794	4	7	-4524.74
2.44	0.44	0.54	0.107	34.5	68	3.7	2956	3794	4	7	-4336.74
2.5	0.19	0.14	0.107	34.5	68	3.7	2956	3794	4	7	-4835.82
2.56	0.3	0.42	0.035	34.5	68	3.7	2956	3794	4	7	-4581.09
2.56	0.15	0.15	0.042	34.5	68	3.7	2956	3794	4	7	-4832.42
2.61	0.61	0.66	0.107	34.5	68	3.7	2956	3794	4	7	-3895.82
2.67	0.64	0.67	0.107	34.5	68	3.7	2956	3794	4	7	-3818.45
2.73	0.55	0.59	0.107	34.5	68	3.7	2956	3794	4	7	-4057.65
2.78	0.36	0.49	0.107	34.5	68	3.7	2956	3794	4	7	-4403.19
2.84	0.27	0.38	0.035	34.5	68	3.7	2956	3794	4	7	-4568.12
3.01	0.4	0.42	0.107	34.5	68	3.7	2956	3794	4	7	-4365.47
3.18	0.48	0.57	0.107	34.5	68	3.7	2956	3794	4	7	-4077.65
1.65	0.32	0.59	0.035	34	69	4.1	3411	3544	1	8	-3491.04
1.7	0.38	0.57	0.036	34	69	4.1	3411	3544	1	8	-3431.06
1.76	0.22	0.32	0.022	34	69	4.1	3411	3544	1	8	-3704.78
1.82	0.34	0.44	0.024	34	69	4.1	3411	3544	1	8	-3545.96
1.87	0.15	0.15	0.042	34	69	4.1	3411	3544	1	8	-3782.61
1.87	0.27	0.47	0.035	34	69	4.1	3411	3544	1	8	-3582.32
1.93	0.34	0.59	0.042	34	69	4.1	3411	3544	1	8	-3433.79
1.99	0.34	0.58	0.042	34	69	4.1	3411	3544	1	8	-3432.82
2.04	0.21	0.46	0.022	34	69	4.1	3411	3544	1	8	-3618.44
2.1	0.34	0.51	0.107	34	69	4.1	3411	3544	1	8	-3463.43
2.16	0.3	0.4	0.024	34	69	4.1	3411	3544	1	8	-3557.92
2.21	0.38	0.4	0.107	34	69	4.1	3411	3544	1	8	-3488.68
2.21	0.16	0.16	0.035	34	69	4.1	3411	3544	1	8	-3731.14
2.27	0.4	0.44	0.107	34	69	4.1	3411	3544	1	8	-3434.6
2.44	0.44	0.54	0.107	34	69	4.1	3411	3544	1	8	-3291.49
2.5	0.19	0.14	0.107	34	69	4.1	3411	3544	1	8	-3687.55
2.56	0.3	0.42	0.035	34	69	4.1	3411	3544	1	8	-3488.27
2.56	0.15	0.15	0.042	34	69	4.1	3411	3544	1	8	-3686.78
2.61	0.61	0.66	0.107	34	69	4.1	3411	3544	1	8	-2948.94
2.67	0.64	0.67	0.107	34	69	4.1	3411	3544	1	8	-2889.66
2.73	0.55	0.59	0.107	34	69	4.1	3411	3544	1	8	-3080.52
2.78	0.36	0.49	0.107	34	69	4.1	3411	3544	1	8	-3355.63
2.84	0.27	0.38	0.035	34	69	4.1	3411	3544	1	8	-3487.66
3.01	0.4	0.42	0.107	34	69	4.1	3411	3544	1	8	-3333.6
3.18	0.48	0.57	0.107	34	69	4.1	3411	3544	1	8	-3112.33
1.65	0.32	0.59	0.035	34	69	4.1	3411	3544	2	8	-4116.31
1.7	0.38	0.57	0.036	34	69	4.1	3411	3544	2	8	-4047.05
1.76	0.22	0.32	0.022	34	69	4.1	3411	3544	2	8	-4371.85
1.82	0.34	0.44	0.024	34	69	4.1	3411	3544	2	8	-4185.44
1.87	0.15	0.15	0.042	34	69	4.1	3411	3544	2	8	-4466.63
1.87	0.27	0.47	0.035	34	69	4.1	3411	3544	2	8	-4229.67
1.93	0.34	0.59	0.042	34	69	4.1	3411	3544	2	8	-4054.98
1.99	0.34	0.58	0.042	34	69	4.1	3411	3544	2	8	-4055.06
2.04	0.21	0.46	0.022	34	69	4.1	3411	3544	2	8	-4275.67
2.1	0.34	0.51	0.107	34	69	4.1	3411	3544	2	8	-4093.37
2.16	0.3	0.4	0.024	34	69	4.1	3411	3544	2	8	-4206.23
2.21	0.38	0.4	0.107	34	69	4.1	3411	3544	2	8	-4125.11
2.21	0.16	0.16	0.035	34	69	4.1	3411	3544	2	8	-4411.88
2.27	0.4	0.44	0.107	34	69	4.1	3411	3544	2	8	-4062.04
2.44	0.44	0.54	0.107	34	69	4.1	3411	3544	2	8	-3894.97
2.5	0.19	0.14	0.107	34	69	4.1	3411	3544	2	8	-4364.32
2.56	0.3	0.42	0.035	34	69	4.1	3411	3544	2	8	-4129.05
2.56	0.15	0.15	0.042	34	69	4.1	3411	3544	2	8	-4363.8
2.61	0.61	0.66	0.107	34	69	4.1	3411	3544	2	8	-3491.76
2.67	0.64	0.67	0.107	34	69	4.1	3411	3544	2	8	-3422.5
2.73	0.55	0.59	0.107	34	69	4.1	3411	3544	2	8	-3648.76
2.78	0.36	0.49	0.107	34	69	4.1	3411	3544	2	8	-3974.26
2.84	0.27	0.38	0.035	34	69	4.1	3411	3544	2	8	-4131.14
3.01	0.4	0.42	0.107	34	69	4.1	3411	3544	2	8	-3949.97
3.18	0.48	0.57	0.107	34	69	4.1	3411	3544	2	8	-3689.36
1.65	0.32	0.59	0.035	34	69	4.1	3411	3544	3	8	-4116.35
1.7	0.38	0.57	0.036	34	69	4.1	3411	3544	3	8	-4046.93
1.76	0.22	0.32	0.022	34	69	4.1	3411	3544	3	8	-4371.79
1.82	0.34	0.44	0.024	34	69	4.1	3411	3544	3	8	-4185.24
1.87	0.15	0.15	0.042	34	69	4.1	3411	3544	3	8	-4466.37
1.87	0.27	0.47	0.035	34	69	4.1	3411	3544	3	8	-4229.47
1.93	0.34	0.59	0.042	34	69	4.1	3411	3544	3	8	-4055.06
1.99	0.34	0.58	0.042	34	69	4.1	3411	3544	3	8	-4055.23
2.04	0.21	0.46	0.022	34	69	4.1	3411	3544	3	8	-4275.44
2.1	0.34	0.51	0.107	34	69	4.1	3411	3544	3	8	-4093.25
2.16	0.3	0.4	0.024	34	69	4.1	3411	3544	3	8	-4206.03
2.21	0.38	0.4	0.107	34	69	4.1	3411	3544	3	8	-4125.04
2.21	0.16	0.16	0.035	34	69	4.1	3411	3544	3	8	-4411.76
2.27	0.4	0.44	0.107	34	69	4.1	3411	3544	3	8	-4061.92
2.44	0.44	0.54	0.107	34	69	4.1	3411	3544	3	8	-3894.87
2.5	0.19	0.14	0.107	34	69	4.1	3411	3544	3	8	-4364.05
2.56	0.3	0.42	0.035	34	69	4.1	3411	3544	3	8	-4128.92
2.56	0.15	0.15	0.042	34	69	4.1	3411	3544	3	8	-4363.72
2.61	0.61	0.66	0.107	34	69	4.1	3411	3544	3	8	-3491.56
2.67	0.64	0.67	0.107	34	69	4.1	3411	3544	3	8	-3422.2
2.73	0.55	0.59	0.107	34	69	4.1	3411	3544	3	8	-3648.69
2.78	0.36	0.49	0.107	34	69	4.1	3411	3544	3	8	-3974
2.84	0.27	0.38	0.035	34	69	4.1	3411	3544	3	8	-4131.02
3.01	0.4	0.42	0.107	34	69	4.1	3411	3544	3	8	-3950.02
3.18	0.48	0.57	0.107	34	69	4.1	3411	3544	3	8	-3689.18
1.65	0.32	0.59	0.035	34	69	4.1	3411	3544	4	8	-4165.89
1.7	0.38	0.57	0.036	34	69	4.1	3411	3544	4	8	-4095.33
1.76	0.22	0.32	0.022	34	69	4.1	3411	3544	4	8	-4419.64
1.82	0.34	0.44	0.024	34	69	4.1	3411	3544	4	8	-4231.96
1.87	0.15	0.15	0.042	34	69	4.1	3411	3544	4	8	-4512.21
1.87	0.27	0.47	0.035	34	69	4.1	3411	3544	4	8	-4275.32
1.93	0.34	0.59	0.042	34	69	4.1	3411	3544	4	8	-4099.94
1.99	0.34	0.58	0.042	34	69	4.1	3411	3544	4	8	-4098.96
2.04	0.21	0.46	0.022	34	69	4.1	3411	3544	4	8	-4318.56
2.1	0.34	0.51	0.107	34	69	4.1	3411	3544	4	8	-4135.36
2.16	0.3	0.4	0.024	34	69	4.1	3411	3544	4	8	-4247.23
2.21	0.38	0.4	0.107	34	69	4.1	3411	3544	4	8	-4165.43
2.21	0.16	0.16	0.035	34	69	4.1	3411	3544	4	8	-4452.21
2.27	0.4	0.44	0.107	34	69	4.1	3411	3544	4	8	-4101.36
2.44	0.44	0.54	0.107	34	69	4.1	3411	3544	4	8	-3932.04
2.5	0.19	0.14	0.107	34	69	4.1	3411	3544	4	8	-4400.2
2.56	0.3	0.42	0.035	34	69	4.1	3411	3544	4	8	-4164.37
2.56	0.15	0.15	0.042	34	69	4.1	3411	3544	4	8	-4399.04
2.61	0.61	0.66	0.107	34	69	4.1	3411	3544	4	8	-3526.32
2.67	0.64	0.67	0.107	34	69	4.1	3411	3544	4	8	-3456.1
2.73	0.55	0.59	0.107	34	69	4.1	3411	3544	4	8	-3681.65
2.78	0.36	0.49	0.107	34	69	4.1	3411	3544	4	8	-4006.31
2.84	0.27	0.38	0.035	34	69	4.1	3411	3544	4	8	-4162.6
3.01	0.4	0.42	0.107	34	69	4.1	3411	3544	4	8	-3979.33
3.18	0.48	0.57	0.107	34	69	4.1	3411	3544	4	8	-3716.27
1.65	0.32	0.59	0.035	32.5	68	3.2	2855	3757	1	9	-3258.5
1.7	0.38	0.57	0.036	32.5	68	3.2	2855	3757	1	9	-3201.01
1.76	0.22	0.32	0.022	32.5	68	3.2	2855	3757	1	9	-3484.06
1.82	0.34	0.44	0.024	32.5	68	3.2	2855	3757	1	9	-3325.58
1.87	0.15	0.15	0.042	32.5	68	3.2	2855	3757	1	9	-3570.88
1.87	0.27	0.47	0.035	32.5	68	3.2	2855	3757	1	9	-3366.54
1.93	0.34	0.59	0.042	32.5	68	3.2	2855	3757	1	9	-3218.59
1.99	0.34	0.58	0.042	32.5	68	3.2	2855	3757	1	9	-3221.48
2.04	0.21	0.46	0.022	32.5	68	3.2	2855	3757	1	9	-3414.41
2.1	0.34	0.51	0.107	32.5	68	3.2	2855	3757	1	9	-3260.18
2.16	0.3	0.4	0.024	32.5	68	3.2	2855	3757	1	9	-3360.44
2.21	0.38	0.4	0.107	32.5	68	3.2	2855	3757	1	9	-3293.49
2.21	0.16	0.16	0.035	32.5	68	3.2	2855	3757	1	9	-3540.93
2.27	0.4	0.44	0.107	32.5	68	3.2	2855	3757	1	9	-3242.04
2.44	0.44	0.54	0.107	32.5	68	3.2	2855	3757	1	9	-3107.31
2.5	0.19	0.14	0.107	32.5	68	3.2	2855	3757	1	9	-3515.33
2.56	0.3	0.42	0.035	32.5	68	3.2	2855	3757	1	9	-3315.71
2.56	0.15	0.15	0.042	32.5	68	3.2	2855	3757	1	9	-3518.3
2.61	0.61	0.66	0.107	32.5	68	3.2	2855	3757	1	9	-2769.1
2.67	0.64	0.67	0.107	32.5	68	3.2	2855	3757	1	9	-2712.72
2.73	0.55	0.59	0.107	32.5	68	3.2	2855	3757	1	9	-2911.28
2.78	0.36	0.49	0.107	32.5	68	3.2	2855	3757	1	9	-3195.58
2.84	0.27	0.38	0.035	32.5	68	3.2	2855	3757	1	9	-3334.23
3.01	0.4	0.42	0.107	32.5	68	3.2	2855	3757	1	9	-3188.77
3.18	0.48	0.57	0.107	32.5	68	3.2	2855	3757	1	9	-2974.62
1.65	0.32	0.59	0.035	32.5	68	3.2	2855	3757	2	9	-3845.23
1.7	0.38	0.57	0.036	32.5	68	3.2	2855	3757	2	9	-3778.49
1.76	0.22	0.32	0.022	32.5	68	3.2	2855	3757	2	9	-4114.34
1.82	0.34	0.44	0.024	32.5	68	3.2	2855	3757	2	9	-3928.19
1.87	0.15	0.15	0.042	32.5	68	3.2	2855	3757	2	9	-4219.36
1.87	0.27	0.47	0.035	32.5	68	3.2	2855	3757	2	9	-3977.67
1.93	0.34	0.59	0.042	32.5	68	3.2	2855	3757	2	9	-3803.88
1.99	0.34	0.58	0.042	32.5	68	3.2	2855	3757	2	9	-3808.33
2.04	0.21	0.46	0.022	32.5	68	3.2	2855	3757	2	9	-4037.32
2.1	0.34	0.51	0.107	32.5	68	3.2	2855	3757	2	9	-3855.68
2.16	0.3	0.4	0.024	32.5	68	3.2	2855	3757	2	9	-3975.16
2.21	0.38	0.4	0.107	32.5	68	3.2	2855	3757	2	9	-3896.78
2.21	0.16	0.16	0.035	32.5	68	3.2	2855	3757	2	9	-4189.46
2.27	0.4	0.44	0.107	32.5	68	3.2	2855	3757	2	9	-3836.79
2.44	0.44	0.54	0.107	32.5	68	3.2	2855	3757	2	9	-3679.55
2.5	0.19	0.14	0.107	32.5	68	3.2	2855	3757	2	9	-4162.54
2.56	0.3	0.42	0.035	32.5	68	3.2	2855	3757	2	9	-3927.15
2.56	0.15	0.15	0.042	32.5	68	3.2	2855	3757	2	9	-4166.62
2.61	0.61	0.66	0.107	32.5	68	3.2	2855	3757	2	9	-3281.33
2.67	0.64	0.67	0.107	32.5	68	3.2	2855	3757	2	9	-3214.85
2.73	0.55	0.59	0.107	32.5	68	3.2	2855	3757	2	9	-3450.19
2.78	0.36	0.49	0.107	32.5	68	3.2	2855	3757	2	9	-3786.91
2.84	0.27	0.38	0.035	32.5	68	3.2	2855	3757	2	9	-3951.44
3.01	0.4	0.42	0.107	32.5	68	3.2	2855	3757	2	9	-3780.29
3.18	0.48	0.57	0.107	32.5	68	3.2	2855	3757	2	9	-3527.8
1.65	0.32	0.59	0.035	32.5	68	3.2	2855	3757	3	9	-3845.27
1.7	0.38	0.57	0.036	32.5	68	3.2	2855	3757	3	9	-3778.71
1.76	0.22	0.32	0.022	32.5	68	3.2	2855	3757	3	9	-4114.35
1.82	0.34	0.44	0.024	32.5	68	3.2	2855	3757	3	9	-3928.29
1.87	0.15	0.15	0.042	32.5	68	3.2	2855	3757	3	9	-4219.58
1.87	0.27	0.47	0.035	32.5	68	3.2	2855	3757	3	9	-3977.76
1.93	0.34	0.59	0.042	32.5	68	3.2	2855	3757	3	9	-3803.87
1.99	0.34	0.58	0.042	32.5	68	3.2	2855	3757	3	9	-3808.32
2.04	0.21	0.46	0.022	32.5	68	3.2	2855	3757	3	9	-4037.37
2.1	0.34	0.51	0.107	32.5	68	3.2	2855	3757	3	9	-3855.9
2.16	0.3	0.4	0.024	32.5	68	3.2	2855	3757	3	9	-3975.18
2.21	0.38	0.4	0.107	32.5	68	3.2	2855	3757	3	9	-3896.97
2.21	0.16	0.16	0.035	32.5	68	3.2	2855	3757	3	9	-4189.49
2.27	0.4	0.44	0.107	32.5	68	3.2	2855	3757	3	9	-3836.76
2.44	0.44	0.54	0.107	32.5	68	3.2	2855	3757	3	9	-3679.64
2.5	0.19	0.14	0.107	32.5	68	3.2	2855	3757	3	9	-4162.59
2.56	0.3	0.42	0.035	32.5	68	3.2	2855	3757	3	9	-3927.16
2.56	0.15	0.15	0.042	32.5	68	3.2	2855	3757	3	9	-4166.66
2.61	0.61	0.66	0.107	32.5	68	3.2	2855	3757	3	9	-3281.24
2.67	0.64	0.67	0.107	32.5	68	3.2	2855	3757	3	9	-3214.79
2.73	0.55	0.59	0.107	32.5	68	3.2	2855	3757	3	9	-3450.33
2.78	0.36	0.49	0.107	32.5	68	3.2	2855	3757	3	9	-3787.06
2.84	0.27	0.38	0.035	32.5	68	3.2	2855	3757	3	9	-3951.49
3.01	0.4	0.42	0.107	32.5	68	3.2	2855	3757	3	9	-3780.35
3.18	0.48	0.57	0.107	32.5	68	3.2	2855	3757	3	9	-3527.92
1.65	0.32	0.59	0.035	32.5	68	3.2	2855	3757	4	9	-3891.84
1.7	0.38	0.57	0.036	32.5	68	3.2	2855	3757	4	9	-3824.07
1.76	0.22	0.32	0.022	32.5	68	3.2	2855	3757	4	9	-4159.06
1.82	0.34	0.44	0.024	32.5	68	3.2	2855	3757	4	9	-3972.09
1.87	0.15	0.15	0.042	32.5	68	3.2	2855	3757	4	9	-4262.34
1.87	0.27	0.47	0.035	32.5	68	3.2	2855	3757	4	9	-4020.61
1.93	0.34	0.59	0.042	32.5	68	3.2	2855	3757	4	9	-3845.9
1.99	0.34	0.58	0.042	32.5	68	3.2	2855	3757	4	9	-3849.45
2.04	0.21	0.46	0.022	32.5	68	3.2	2855	3757	4	9	-4077.75
2.1	0.34	0.51	0.107	32.5	68	3.2	2855	3757	4	9	-3895.27
2.16	0.3	0.4	0.024	32.5	68	3.2	2855	3757	4	9	-4013.95
2.21	0.38	0.4	0.107	32.5	68	3.2	2855	3757	4	9	-3934.81
2.21	0.16	0.16	0.035	32.5	68	3.2	2855	3757	4	9	-4227.26
2.27	0.4	0.44	0.107	32.5	68	3.2	2855	3757	4	9	-3873.72
2.44	0.44	0.54	0.107	32.5	68	3.2	2855	3757	4	9	-3714.11
2.5	0.19	0.14	0.107	32.5	68	3.2	2855	3757	4	9	-4196.46
2.56	0.3	0.42	0.035	32.5	68	3.2	2855	3757	4	9	-3960.29
2.56	0.15	0.15	0.042	32.5	68	3.2	2855	3757	4	9	-4199.91
2.61	0.61	0.66	0.107	32.5	68	3.2	2855	3757	4	9	-3313.86
2.67	0.64	0.67	0.107	32.5	68	3.2	2855	3757	4	9	-3246.48
2.73	0.55	0.59	0.107	32.5	68	3.2	2855	3757	4	9	-3481.14
2.78	0.36	0.49	0.107	32.5	68	3.2	2855	3757	4	9	-3817.3
2.84	0.27	0.38	0.035	32.5	68	3.2	2855	3757	4	9	-3980.92
3.01	0.4	0.42	0.107	32.5	68	3.2	2855	3757	4	9	-3807.69
3.18	0.48	0.57	0.107	32.5	68	3.2	2855	3757	4	9	-3553.27
1.65	0.32	0.59	0.035	29.6	65	1.6	2642	3343	1	10	-2598.59
1.7	0.38	0.57	0.036	29.6	65	1.6	2642	3343	1	10	-2550.84
1.76	0.22	0.32	0.022	29.6	65	1.6	2642	3343	1	10	-2810.94
1.82	0.34	0.44	0.024	29.6	65	1.6	2642	3343	1	10	-2671.97
1.87	0.15	0.15	0.042	29.6	65	1.6	2642	3343	1	10	-2898.01
1.87	0.27	0.47	0.035	29.6	65	1.6	2642	3343	1	10	-2713.23
1.93	0.34	0.59	0.042	29.6	65	1.6	2642	3343	1	10	-2583.77
1.99	0.34	0.58	0.042	29.6	65	1.6	2642	3343	1	10	-2590.7
2.04	0.21	0.46	0.022	29.6	65	1.6	2642	3343	1	10	-2769.41
2.1	0.34	0.51	0.107	29.6	65	1.6	2642	3343	1	10	-2634.18
2.16	0.3	0.4	0.024	29.6	65	1.6	2642	3343	1	10	-2729.09
2.21	0.38	0.4	0.107	29.6	65	1.6	2642	3343	1	10	-2672.95
2.21	0.16	0.16	0.035	29.6	65	1.6	2642	3343	1	10	-2896.66
2.27	0.4	0.44	0.107	29.6	65	1.6	2642	3343	1	10	-2630.74
2.44	0.44	0.54	0.107	29.6	65	1.6	2642	3343	1	10	-2521.98
2.5	0.19	0.14	0.107	29.6	65	1.6	2642	3343	1	10	-2895.21
2.56	0.3	0.42	0.035	29.6	65	1.6	2642	3343	1	10	-2719.09
2.56	0.15	0.15	0.042	29.6	65	1.6	2642	3343	1	10	-2902.28
2.61	0.61	0.66	0.107	29.6	65	1.6	2642	3343	1	10	-2229.32
2.67	0.64	0.67	0.107	29.6	65	1.6	2642	3343	1	10	-2182.57
2.73	0.55	0.59	0.107	29.6	65	1.6	2642	3343	1	10	-2366.59
2.78	0.36	0.49	0.107	29.6	65	1.6	2642	3343	1	10	-2628.01
2.84	0.27	0.38	0.035	29.6	65	1.6	2642	3343	1	10	-2757.89
3.01	0.4	0.42	0.107	29.6	65	1.6	2642	3343	1	10	-2639.49
3.18	0.48	0.57	0.107	29.6	65	1.6	2642	3343	1	10	-2459.29
1.65	0.32	0.59	0.035	29.6	65	1.6	2642	3343	2	10	-3072.53
1.7	0.38	0.57	0.036	29.6	65	1.6	2642	3343	2	10	-3016.99
1.76	0.22	0.32	0.022	29.6	65	1.6	2642	3343	2	10	-3325.95
1.82	0.34	0.44	0.024	29.6	65	1.6	2642	3343	2	10	-3162.35
1.87	0.15	0.15	0.042	29.6	65	1.6	2642	3343	2	10	-3430.83
1.87	0.27	0.47	0.035	29.6	65	1.6	2642	3343	2	10	-3212.02
1.93	0.34	0.59	0.042	29.6	65	1.6	2642	3343	2	10	-3059.51
1.99	0.34	0.58	0.042	29.6	65	1.6	2642	3343	2	10	-3068.44
2.04	0.21	0.46	0.022	29.6	65	1.6	2642	3343	2	10	-3280.89
2.1	0.34	0.51	0.107	29.6	65	1.6	2642	3343	2	10	-3121.37
2.16	0.3	0.4	0.024	29.6	65	1.6	2642	3343	2	10	-3234.55
2.21	0.38	0.4	0.107	29.6	65	1.6	2642	3343	2	10	-3168.54
2.21	0.16	0.16	0.035	29.6	65	1.6	2642	3343	2	10	-3433.45
2.27	0.4	0.44	0.107	29.6	65	1.6	2642	3343	2	10	-3119.17
2.44	0.44	0.54	0.107	29.6	65	1.6	2642	3343	2	10	-2991.91
2.5	0.19	0.14	0.107	29.6	65	1.6	2642	3343	2	10	-3434.4
2.56	0.3	0.42	0.035	29.6	65	1.6	2642	3343	2	10	-3226.23
2.56	0.15	0.15	0.042	29.6	65	1.6	2642	3343	2	10	-3443.11
2.61	0.61	0.66	0.107	29.6	65	1.6	2642	3343	2	10	-2646.48
2.67	0.64	0.67	0.107	29.6	65	1.6	2642	3343	2	10	-2591.46
2.73	0.55	0.59	0.107	29.6	65	1.6	2642	3343	2	10	-2809.75
2.78	0.36	0.49	0.107	29.6	65	1.6	2642	3343	2	10	-3119.73
2.84	0.27	0.38	0.035	29.6	65	1.6	2642	3343	2	10	-3273.82
3.01	0.4	0.42	0.107	29.6	65	1.6	2642	3343	2	10	-3134.29
3.18	0.48	0.57	0.107	29.6	65	1.6	2642	3343	2	10	-2921.25
1.65	0.32	0.59	0.035	29.6	65	1.6	2642	3343	3	10	-3072.74
1.7	0.38	0.57	0.036	29.6	65	1.6	2642	3343	3	10	-3017.13
1.76	0.22	0.32	0.022	29.6	65	1.6	2642	3343	3	10	-3326.12
1.82	0.34	0.44	0.024	29.6	65	1.6	2642	3343	3	10	-3162.45
1.87	0.15	0.15	0.042	29.6	65	1.6	2642	3343	3	10	-3430.98
1.87	0.27	0.47	0.035	29.6	65	1.6	2642	3343	3	10	-3212.24
1.93	0.34	0.59	0.042	29.6	65	1.6	2642	3343	3	10	-3059.64
1.99	0.34	0.58	0.042	29.6	65	1.6	2642	3343	3	10	-3068.65
2.04	0.21	0.46	0.022	29.6	65	1.6	2642	3343	3	10	-3281.02
2.1	0.34	0.51	0.107	29.6	65	1.6	2642	3343	3	10	-3121.55
2.16	0.3	0.4	0.024	29.6	65	1.6	2642	3343	3	10	-3234.68
2.21	0.38	0.4	0.107	29.6	65	1.6	2642	3343	3	10	-3168.66
2.21	0.16	0.16	0.035	29.6	65	1.6	2642	3343	3	10	-3433.59
2.27	0.4	0.44	0.107	29.6	65	1.6	2642	3343	3	10	-3119.32
2.44	0.44	0.54	0.107	29.6	65	1.6	2642	3343	3	10	-2991.97
2.5	0.19	0.14	0.107	29.6	65	1.6	2642	3343	3	10	-3434.47
2.56	0.3	0.42	0.035	29.6	65	1.6	2642	3343	3	10	-3226.31
2.56	0.15	0.15	0.042	29.6	65	1.6	2642	3343	3	10	-3443.27
2.61	0.61	0.66	0.107	29.6	65	1.6	2642	3343	3	10	-2646.64
2.67	0.64	0.67	0.107	29.6	65	1.6	2642	3343	3	10	-2591.51
2.73	0.55	0.59	0.107	29.6	65	1.6	2642	3343	3	10	-2809.87
2.78	0.36	0.49	0.107	29.6	65	1.6	2642	3343	3	10	-3119.87
2.84	0.27	0.38	0.035	29.6	65	1.6	2642	3343	3	10	-3273.98
3.01	0.4	0.42	0.107	29.6	65	1.6	2642	3343	3	10	-3134.35
3.18	0.48	0.57	0.107	29.6	65	1.6	2642	3343	3	10	-2921.4
1.65	0.32	0.59	0.035	29.6	65	1.6	2642	3343	4	10	-3106.61
1.7	0.38	0.57	0.036	29.6	65	1.6	2642	3343	4	10	-3050.37
1.76	0.22	0.32	0.022	29.6	65	1.6	2642	3343	4	10	-3358.55
1.82	0.34	0.44	0.024	29.6	65	1.6	2642	3343	4	10	-3194.26
1.87	0.15	0.15	0.042	29.6	65	1.6	2642	3343	4	10	-3461.93
1.87	0.27	0.47	0.035	29.6	65	1.6	2642	3343	4	10	-3243.33
1.93	0.34	0.59	0.042	29.6	65	1.6	2642	3343	4	10	-3090.18
1.99	0.34	0.58	0.042	29.6	65	1.6	2642	3343	4	10	-3098.35
2.04	0.21	0.46	0.022	29.6	65	1.6	2642	3343	4	10	-3310.16
2.1	0.34	0.51	0.107	29.6	65	1.6	2642	3343	4	10	-3150.04
2.16	0.3	0.4	0.024	29.6	65	1.6	2642	3343	4	10	-3262.53
2.21	0.38	0.4	0.107	29.6	65	1.6	2642	3343	4	10	-3195.91
2.21	0.16	0.16	0.035	29.6	65	1.6	2642	3343	4	10	-3460.61
2.27	0.4	0.44	0.107	29.6	65	1.6	2642	3343	4	10	-3146
2.44	0.44	0.54	0.107	29.6	65	1.6	2642	3343	4	10	-3016.94
2.5	0.19	0.14	0.107	29.6	65	1.6	2642	3343	4	10	-3458.63
2.56	0.3	0.42	0.035	29.6	65	1.6	2642	3343	4	10	-3249.97
2.56	0.15	0.15	0.042	29.6	65	1.6	2642	3343	4	10	-3466.76
2.61	0.61	0.66	0.107	29.6	65	1.6	2642	3343	4	10	-2670.05
2.67	0.64	0.67	0.107	29.6	65	1.6	2642	3343	4	10	-2614.44
2.73	0.55	0.59	0.107	29.6	65	1.6	2642	3343	4	10	-2832.09
2.78	0.36	0.49	0.107	29.6	65	1.6	2642	3343	4	10	-3141.25
2.84	0.27	0.38	0.035	29.6	65	1.6	2642	3343	4	10	-3294.79
3.01	0.4	0.42	0.107	29.6	65	1.6	2642	3343	4	10	-3153.71
3.18	0.48	0.57	0.107	29.6	65	1.6	2642	3343	4	10	-2939.27
1.65	0.32	0.59	0.035	24.4	61	2.1	2285	2684	1	11	-900.71
1.7	0.38	0.57	0.036	24.4	61	2.1	2285	2684	1	11	-878.484
1.76	0.22	0.32	0.022	24.4	61	2.1	2285	2684	1	11	-1025.57
1.82	0.34	0.44	0.024	24.4	61	2.1	2285	2684	1	11	-958.852
1.87	0.15	0.15	0.042	24.4	61	2.1	2285	2684	1	11	-1085.92
1.87	0.27	0.47	0.035	24.4	61	2.1	2285	2684	1	11	-990.533
1.93	0.34	0.59	0.042	24.4	61	2.1	2285	2684	1	11	-927.107
1.99	0.34	0.58	0.042	24.4	61	2.1	2285	2684	1	11	-935.983
2.04	0.21	0.46	0.022	24.4	61	2.1	2285	2684	1	11	-1036.76
2.1	0.34	0.51	0.107	24.4	61	2.1	2285	2684	1	11	-967.914
2.16	0.3	0.4	0.024	24.4	61	2.1	2285	2684	1	11	-1025.75
2.21	0.38	0.4	0.107	24.4	61	2.1	2285	2684	1	11	-1002.52
2.21	0.16	0.16	0.035	24.4	61	2.1	2285	2684	1	11	-1119.2
2.27	0.4	0.44	0.107	24.4	61	2.1	2285	2684	1	11	-983.745
2.44	0.44	0.54	0.107	24.4	61	2.1	2285	2684	1	11	-945.355
2.5	0.19	0.14	0.107	24.4	61	2.1	2285	2684	1	11	-1149.91
2.56	0.3	0.42	0.035	24.4	61	2.1	2285	2684	1	11	-1064.54
2.56	0.15	0.15	0.042	24.4	61	2.1	2285	2684	1	11	-1162
2.61	0.61	0.66	0.107	24.4	61	2.1	2285	2684	1	11	-804.641
2.67	0.64	0.67	0.107	24.4	61	2.1	2285	2684	1	11	-786.089
2.73	0.55	0.59	0.107	24.4	61	2.1	2285	2684	1	11	-894.538
2.78	0.36	0.49	0.107	24.4	61	2.1	2285	2684	1	11	-1043.43
2.84	0.27	0.38	0.035	24.4	61	2.1	2285	2684	1	11	-1117.8
3.01	0.4	0.42	0.107	24.4	61	2.1	2285	2684	1	11	-1076.97
3.18	0.48	0.57	0.107	24.4	61	2.1	2285	2684	1	11	-1001.3
1.65	0.32	0.59	0.035	24.4	61	2.1	2285	2684	2	11	-1093.51
1.7	0.38	0.57	0.036	24.4	61	2.1	2285	2684	2	11	-1074.55
1.76	0.22	0.32	0.022	24.4	61	2.1	2285	2684	2	11	-1243.77
1.82	0.34	0.44	0.024	24.4	61	2.1	2285	2684	2	11	-1165.88
1.87	0.15	0.15	0.042	24.4	61	2.1	2285	2684	2	11	-1315.53
1.87	0.27	0.47	0.035	24.4	61	2.1	2285	2684	2	11	-1202.88
1.93	0.34	0.59	0.042	24.4	61	2.1	2285	2684	2	11	-1131.81
1.99	0.34	0.58	0.042	24.4	61	2.1	2285	2684	2	11	-1143.12
2.04	0.21	0.46	0.022	24.4	61	2.1	2285	2684	2	11	-1261.72
2.1	0.34	0.51	0.107	24.4	61	2.1	2285	2684	2	11	-1182.19
2.16	0.3	0.4	0.024	24.4	61	2.1	2285	2684	2	11	-1249.37
2.21	0.38	0.4	0.107	24.4	61	2.1	2285	2684	2	11	-1220.04
2.21	0.16	0.16	0.035	24.4	61	2.1	2285	2684	2	11	-1362.16
2.27	0.4	0.44	0.107	24.4	61	2.1	2285	2684	2	11	-1198.27
2.44	0.44	0.54	0.107	24.4	61	2.1	2285	2684	2	11	-1147.16
2.5	0.19	0.14	0.107	24.4	61	2.1	2285	2684	2	11	-1394.11
2.56	0.3	0.42	0.035	24.4	61	2.1	2285	2684	2	11	-1284.29
2.56	0.15	0.15	0.042	24.4	61	2.1	2285	2684	2	11	-1402.38
2.61	0.61	0.66	0.107	24.4	61	2.1	2285	2684	2	11	-971.025
2.67	0.64	0.67	0.107	24.4	61	2.1	2285	2684	2	11	-950.495
2.73	0.55	0.59	0.107	24.4	61	2.1	2285	2684	2	11	-1080.91
2.78	0.36	0.49	0.107	24.4	61	2.1	2285	2684	2	11	-1249.31
2.84	0.27	0.38	0.035	24.4	61	2.1	2285	2684	2	11	-1336.59
3.01	0.4	0.42	0.107	24.4	61	2.1	2285	2684	2	11	-1280.85
3.18	0.48	0.57	0.107	24.4	61	2.1	2285	2684	2	11	-1183.49
1.65	0.32	0.59	0.035	24.4	61	2.1	2285	2684	3	11	-1096.01
1.7	0.38	0.57	0.036	24.4	61	2.1	2285	2684	3	11	-1074.89
1.76	0.22	0.32	0.022	24.4	61	2.1	2285	2684	3	11	-1245.16
1.82	0.34	0.44	0.024	24.4	61	2.1	2285	2684	3	11	-1167.26
1.87	0.15	0.15	0.042	24.4	61	2.1	2285	2684	3	11	-1316.91
1.87	0.27	0.47	0.035	24.4	61	2.1	2285	2684	3	11	-1204.14
1.93	0.34	0.59	0.042	24.4	61	2.1	2285	2684	3	11	-1131.67
1.99	0.34	0.58	0.042	24.4	61	2.1	2285	2684	3	11	-1144.82
2.04	0.21	0.46	0.022	24.4	61	2.1	2285	2684	3	11	-1265.74
2.1	0.34	0.51	0.107	24.4	61	2.1	2285	2684	3	11	-1183.34
2.16	0.3	0.4	0.024	24.4	61	2.1	2285	2684	3	11	-1251.3
2.21	0.38	0.4	0.107	24.4	61	2.1	2285	2684	3	11	-1221.17
2.21	0.16	0.16	0.035	24.4	61	2.1	2285	2684	3	11	-1363.3
2.27	0.4	0.44	0.107	24.4	61	2.1	2285	2684	3	11	-1199.35
2.44	0.44	0.54	0.107	24.4	61	2.1	2285	2684	3	11	-1148.69
2.5	0.19	0.14	0.107	24.4	61	2.1	2285	2684	3	11	-1394.79
2.56	0.3	0.42	0.035	24.4	61	2.1	2285	2684	3	11	-1285.33
2.56	0.15	0.15	0.042	24.4	61	2.1	2285	2684	3	11	-1404.19
2.61	0.61	0.66	0.107	24.4	61	2.1	2285	2684	3	11	-970.729
2.67	0.64	0.67	0.107	24.4	61	2.1	2285	2684	3	11	-950.295
2.73	0.55	0.59	0.107	24.4	61	2.1	2285	2684	3	11	-1079.02
2.78	0.36	0.49	0.107	24.4	61	2.1	2285	2684	3	11	-1249.78
2.84	0.27	0.38	0.035	24.4	61	2.1	2285	2684	3	11	-1337.62
3.01	0.4	0.42	0.107	24.4	61	2.1	2285	2684	3	11	-1281.74
3.18	0.48	0.57	0.107	24.4	61	2.1	2285	2684	3	11	-1183.97
1.65	0.32	0.59	0.035	24.4	61	2.1	2285	2684	4	11	-1112.46
1.7	0.38	0.57	0.036	24.4	61	2.1	2285	2684	4	11	-1095.04
1.76	0.22	0.32	0.022	24.4	61	2.1	2285	2684	4	11	-1263.09
1.82	0.34	0.44	0.024	24.4	61	2.1	2285	2684	4	11	-1183.53
1.87	0.15	0.15	0.042	24.4	61	2.1	2285	2684	4	11	-1335.95
1.87	0.27	0.47	0.035	24.4	61	2.1	2285	2684	4	11	-1219.75
1.93	0.34	0.59	0.042	24.4	61	2.1	2285	2684	4	11	-1147.9
1.99	0.34	0.58	0.042	24.4	61	2.1	2285	2684	4	11	-1158.62
2.04	0.21	0.46	0.022	24.4	61	2.1	2285	2684	4	11	-1279.34
2.1	0.34	0.51	0.107	24.4	61	2.1	2285	2684	4	11	-1198.26
2.16	0.3	0.4	0.024	24.4	61	2.1	2285	2684	4	11	-1264.81
2.21	0.38	0.4	0.107	24.4	61	2.1	2285	2684	4	11	-1234.69
2.21	0.16	0.16	0.035	24.4	61	2.1	2285	2684	4	11	-1377.54
2.27	0.4	0.44	0.107	24.4	61	2.1	2285	2684	4	11	-1213.42
2.44	0.44	0.54	0.107	24.4	61	2.1	2285	2684	4	11	-1161.26
2.5	0.19	0.14	0.107	24.4	61	2.1	2285	2684	4	11	-1407.04
2.56	0.3	0.42	0.035	24.4	61	2.1	2285	2684	4	11	-1298.25
2.56	0.15	0.15	0.042	24.4	61	2.1	2285	2684	4	11	-1416.24
2.61	0.61	0.66	0.107	24.4	61	2.1	2285	2684	4	11	-984.603
2.67	0.64	0.67	0.107	24.4	61	2.1	2285	2684	4	11	-961.959
2.73	0.55	0.59	0.107	24.4	61	2.1	2285	2684	4	11	-1091.8
2.78	0.36	0.49	0.107	24.4	61	2.1	2285	2684	4	11	-1262.39
2.84	0.27	0.38	0.035	24.4	61	2.1	2285	2684	4	11	-1348.16
3.01	0.4	0.42	0.107	24.4	61	2.1	2285	2684	4	11	-1293
3.18	0.48	0.57	0.107	24.4	61	2.1	2285	2684	4	11	-1193.73
1.65	0.32	0.59	0.035	19.8	63	2.8	2315	2356	1	12	1457.93
1.7	0.38	0.57	0.036	19.8	63	2.8	2315	2356	1	12	1440.91
1.76	0.22	0.32	0.022	19.8	63	2.8	2315	2356	1	12	1412.47
1.82	0.34	0.44	0.024	19.8	63	2.8	2315	2356	1	12	1394.56
1.87	0.15	0.15	0.042	19.8	63	2.8	2315	2356	1	12	1374.15
1.87	0.27	0.47	0.035	19.8	63	2.8	2315	2356	1	12	1377.46
1.93	0.34	0.59	0.042	19.8	63	2.8	2315	2356	1	12	1360.88
1.99	0.34	0.58	0.042	19.8	63	2.8	2315	2356	1	12	1340.58
2.04	0.21	0.46	0.022	19.8	63	2.8	2315	2356	1	12	1312.89
2.1	0.34	0.51	0.107	19.8	63	2.8	2315	2356	1	12	1280.73
2.16	0.3	0.4	0.024	19.8	63	2.8	2315	2356	1	12	1262.93
2.21	0.38	0.4	0.107	19.8	63	2.8	2315	2356	1	12	1239.6
2.21	0.16	0.16	0.035	19.8	63	2.8	2315	2356	1	12	1239.89
2.27	0.4	0.44	0.107	19.8	63	2.8	2315	2356	1	12	1222.93
2.44	0.44	0.54	0.107	19.8	63	2.8	2315	2356	1	12	1175.44
2.5	0.19	0.14	0.107	19.8	63	2.8	2315	2356	1	12	1155.59
2.56	0.3	0.42	0.035	19.8	63	2.8	2315	2356	1	12	1131.01
2.56	0.15	0.15	0.042	19.8	63	2.8	2315	2356	1	12	1134.26
2.61	0.61	0.66	0.107	19.8	63	2.8	2315	2356	1	12	1110.83
2.67	0.64	0.67	0.107	19.8	63	2.8	2315	2356	1	12	1086.82
2.73	0.55	0.59	0.107	19.8	63	2.8	2315	2356	1	12	1058.97
2.78	0.36	0.49	0.107	19.8	63	2.8	2315	2356	1	12	1042.23
2.84	0.27	0.38	0.035	19.8	63	2.8	2315	2356	1	12	1024.67
3.01	0.4	0.42	0.107	19.8	63	2.8	2315	2356	1	12	977.459
3.18	0.48	0.57	0.107	19.8	63	2.8	2315	2356	1	12	908.264
1.65	0.32	0.59	0.035	19.8	63	2.8	2315	2356	2	12	1235.71
1.7	0.38	0.57	0.036	19.8	63	2.8	2315	2356	2	12	1207.9
1.76	0.22	0.32	0.022	19.8	63	2.8	2315	2356	2	12	1169.36
1.82	0.34	0.44	0.024	19.8	63	2.8	2315	2356	2	12	1145.15
1.87	0.15	0.15	0.042	19.8	63	2.8	2315	2356	2	12	1119.05
1.87	0.27	0.47	0.035	19.8	63	2.8	2315	2356	2	12	1116.81
1.93	0.34	0.59	0.042	19.8	63	2.8	2315	2356	2	12	1089.53
1.99	0.34	0.58	0.042	19.8	63	2.8	2315	2356	2	12	1064.3
2.04	0.21	0.46	0.022	19.8	63	2.8	2315	2356	2	12	1040.25
2.1	0.34	0.51	0.107	19.8	63	2.8	2315	2356	2	12	1018.79
2.16	0.3	0.4	0.024	19.8	63	2.8	2315	2356	2	12	997.541
2.21	0.38	0.4	0.107	19.8	63	2.8	2315	2356	2	12	982.876
2.21	0.16	0.16	0.035	19.8	63	2.8	2315	2356	2	12	971.95
2.27	0.4	0.44	0.107	19.8	63	2.8	2315	2356	2	12	962.389
2.44	0.44	0.54	0.107	19.8	63	2.8	2315	2356	2	12	897.721
2.5	0.19	0.14	0.107	19.8	63	2.8	2315	2356	2	12	887.856
2.56	0.3	0.42	0.035	19.8	63	2.8	2315	2356	2	12	867.514
2.56	0.15	0.15	0.042	19.8	63	2.8	2315	2356	2	12	866.863
2.61	0.61	0.66	0.107	19.8	63	2.8	2315	2356	2	12	836.939
2.67	0.64	0.67	0.107	19.8	63	2.8	2315	2356	2	12	811.074
2.73	0.55	0.59	0.107	19.8	63	2.8	2315	2356	2	12	789.997
2.78	0.36	0.49	0.107	19.8	63	2.8	2315	2356	2	12	774.678
2.84	0.27	0.38	0.035	19.8	63	2.8	2315	2356	2	12	749.813
3.01	0.4	0.42	0.107	19.8	63	2.8	2315	2356	2	12	682.913
3.18	0.48	0.57	0.107	19.8	63	2.8	2315	2356	2	12	625.52
1.65	0.32	0.59	0.035	19.8	63	2.8	2315	2356	3	12	1228.38
1.7	0.38	0.57	0.036	19.8	63	2.8	2315	2356	3	12	1203.27
1.76	0.22	0.32	0.022	19.8	63	2.8	2315	2356	3	12	1164.13
1.82	0.34	0.44	0.024	19.8	63	2.8	2315	2356	3	12	1144.09
1.87	0.15	0.15	0.042	19.8	63	2.8	2315	2356	3	12	1113.68
1.87	0.27	0.47	0.035	19.8	63	2.8	2315	2356	3	12	1115.46
1.93	0.34	0.59	0.042	19.8	63	2.8	2315	2356	3	12	1084.99
1.99	0.34	0.58	0.042	19.8	63	2.8	2315	2356	3	12	1060.15
2.04	0.21	0.46	0.022	19.8	63	2.8	2315	2356	3	12	1035.89
2.1	0.34	0.51	0.107	19.8	63	2.8	2315	2356	3	12	1012.94
2.16	0.3	0.4	0.024	19.8	63	2.8	2315	2356	3	12	992.673
2.21	0.38	0.4	0.107	19.8	63	2.8	2315	2356	3	12	980.973
2.21	0.16	0.16	0.035	19.8	63	2.8	2315	2356	3	12	968.912
2.27	0.4	0.44	0.107	19.8	63	2.8	2315	2356	3	12	959.713
2.44	0.44	0.54	0.107	19.8	63	2.8	2315	2356	3	12	893.625
2.5	0.19	0.14	0.107	19.8	63	2.8	2315	2356	3	12	884.408
2.56	0.3	0.42	0.035	19.8	63	2.8	2315	2356	3	12	865.071
2.56	0.15	0.15	0.042	19.8	63	2.8	2315	2356	3	12	863.949
2.61	0.61	0.66	0.107	19.8	63	2.8	2315	2356	3	12	839.338
2.67	0.64	0.67	0.107	19.8	63	2.8	2315	2356	3	12	809.55
2.73	0.55	0.59	0.107	19.8	63	2.8	2315	2356	3	12	788.125
2.78	0.36	0.49	0.107	19.8	63	2.8	2315	2356	3	12	773.397
2.84	0.27	0.38	0.035	19.8	63	2.8	2315	2356	3	12	748.076
3.01	0.4	0.42	0.107	19.8	63	2.8	2315	2356	3	12	681.662
3.18	0.48	0.57	0.107	19.8	63	2.8	2315	2356	3	12	623.424
1.65	0.32	0.59	0.035	19.8	63	2.8	2315	2356	4	12	1221.06
1.7	0.38	0.57	0.036	19.8	63	2.8	2315	2356	4	12	1197.54
1.76	0.22	0.32	0.022	19.8	63	2.8	2315	2356	4	12	1158.48
1.82	0.34	0.44	0.024	19.8	63	2.8	2315	2356	4	12	1129.75
1.87	0.15	0.15	0.042	19.8	63	2.8	2315	2356	4	12	1101.78
1.87	0.27	0.47	0.035	19.8	63	2.8	2315	2356	4	12	1110.69
1.93	0.34	0.59	0.042	19.8	63	2.8	2315	2356	4	12	1078.93
1.99	0.34	0.58	0.042	19.8	63	2.8	2315	2356	4	12	1059.2
2.04	0.21	0.46	0.022	19.8	63	2.8	2315	2356	4	12	1032.72
2.1	0.34	0.51	0.107	19.8	63	2.8	2315	2356	4	12	1004.47
2.16	0.3	0.4	0.024	19.8	63	2.8	2315	2356	4	12	990.958
2.21	0.38	0.4	0.107	19.8	63	2.8	2315	2356	4	12	977.687
2.21	0.16	0.16	0.035	19.8	63	2.8	2315	2356	4	12	968.509
2.27	0.4	0.44	0.107	19.8	63	2.8	2315	2356	4	12	955.894
2.44	0.44	0.54	0.107	19.8	63	2.8	2315	2356	4	12	891.321
2.5	0.19	0.14	0.107	19.8	63	2.8	2315	2356	4	12	881.509
2.56	0.3	0.42	0.035	19.8	63	2.8	2315	2356	4	12	862.414
2.56	0.15	0.15	0.042	19.8	63	2.8	2315	2356	4	12	866.398
2.61	0.61	0.66	0.107	19.8	63	2.8	2315	2356	4	12	835.414
2.67	0.64	0.67	0.107	19.8	63	2.8	2315	2356	4	12	810.277
2.73	0.55	0.59	0.107	19.8	63	2.8	2315	2356	4	12	786.705
2.78	0.36	0.49	0.107	19.8	63	2.8	2315	2356	4	12	774.587
2.84	0.27	0.38	0.035	19.8	63	2.8	2315	2356	4	12	749.924
3.01	0.4	0.42	0.107	19.8	63	2.8	2315	2356	4	12	682.088
3.18	0.48	0.57	0.107	19.8	63	2.8	2315	2356	4	12	621.002

## Sheet: Rasht
U Value (W/m2.K)	SHGC	VT	Emissivity	Average Monthly Temperature(oC)	Average Monthly %Humidity	Average Monthly Wind Speed (m/s)	Average Monthly Direct Solar Radiation (Wh/m2)	Average Monthly Diffuse Solar Radiation (Wh/m2)	Orientation	Month	Monthly Saved Energy (kW)
1.65	0.32	0.59	0.035	6.9	79	4.4	2807	1019	1	1	-515.771
1.7	0.38	0.57	0.036	6.9	79	4.4	2807	1019	1	1	-518.944
1.76	0.22	0.32	0.022	6.9	79	4.4	2807	1019	1	1	-505.056
1.82	0.34	0.44	0.024	6.9	79	4.4	2807	1019	1	1	-508.478
1.87	0.15	0.15	0.042	6.9	79	4.4	2807	1019	1	1	-491.78
1.87	0.27	0.47	0.035	6.9	79	4.4	2807	1019	1	1	-500.362
1.93	0.34	0.59	0.042	6.9	79	4.4	2807	1019	1	1	-502.07
1.99	0.34	0.58	0.042	6.9	79	4.4	2807	1019	1	1	-496.862
2.04	0.21	0.46	0.022	6.9	79	4.4	2807	1019	1	1	-480.673
2.1	0.34	0.51	0.107	6.9	79	4.4	2807	1019	1	1	-482.224
2.16	0.3	0.4	0.024	6.9	79	4.4	2807	1019	1	1	-470.81
2.21	0.38	0.4	0.107	6.9	79	4.4	2807	1019	1	1	-468.769
2.21	0.16	0.16	0.035	6.9	79	4.4	2807	1019	1	1	-456.463
2.27	0.4	0.44	0.107	6.9	79	4.4	2807	1019	1	1	-463.412
2.44	0.44	0.54	0.107	6.9	79	4.4	2807	1019	1	1	-445.896
2.5	0.19	0.14	0.107	6.9	79	4.4	2807	1019	1	1	-416.916
2.56	0.3	0.42	0.035	6.9	79	4.4	2807	1019	1	1	-419.015
2.56	0.15	0.15	0.042	6.9	79	4.4	2807	1019	1	1	-408.33
2.61	0.61	0.66	0.107	6.9	79	4.4	2807	1019	1	1	-437.759
2.67	0.64	0.67	0.107	6.9	79	4.4	2807	1019	1	1	-432.187
2.73	0.55	0.59	0.107	6.9	79	4.4	2807	1019	1	1	-414.192
2.78	0.36	0.49	0.107	6.9	79	4.4	2807	1019	1	1	-391.232
2.84	0.27	0.38	0.035	6.9	79	4.4	2807	1019	1	1	-375.03
3.01	0.4	0.42	0.107	6.9	79	4.4	2807	1019	1	1	-356.512
3.18	0.48	0.57	0.107	6.9	79	4.4	2807	1019	1	1	-341.378
1.65	0.32	0.59	0.035	6.9	79	4.4	2807	1019	2	1	-752.773
1.7	0.38	0.57	0.036	6.9	79	4.4	2807	1019	2	1	-746.311
1.76	0.22	0.32	0.022	6.9	79	4.4	2807	1019	2	1	-721.17
1.82	0.34	0.44	0.024	6.9	79	4.4	2807	1019	2	1	-720.339
1.87	0.15	0.15	0.042	6.9	79	4.4	2807	1019	2	1	-695.777
1.87	0.27	0.47	0.035	6.9	79	4.4	2807	1019	2	1	-708.064
1.93	0.34	0.59	0.042	6.9	79	4.4	2807	1019	2	1	-706.547
1.99	0.34	0.58	0.042	6.9	79	4.4	2807	1019	2	1	-696.351
2.04	0.21	0.46	0.022	6.9	79	4.4	2807	1019	2	1	-674.544
2.1	0.34	0.51	0.107	6.9	79	4.4	2807	1019	2	1	-673.623
2.16	0.3	0.4	0.024	6.9	79	4.4	2807	1019	2	1	-656.928
2.21	0.38	0.4	0.107	6.9	79	4.4	2807	1019	2	1	-650.419
2.21	0.16	0.16	0.035	6.9	79	4.4	2807	1019	2	1	-634.669
2.27	0.4	0.44	0.107	6.9	79	4.4	2807	1019	2	1	-642.822
2.44	0.44	0.54	0.107	6.9	79	4.4	2807	1019	2	1	-618.414
2.5	0.19	0.14	0.107	6.9	79	4.4	2807	1019	2	1	-580.335
2.56	0.3	0.42	0.035	6.9	79	4.4	2807	1019	2	1	-582.545
2.56	0.15	0.15	0.042	6.9	79	4.4	2807	1019	2	1	-568.552
2.61	0.61	0.66	0.107	6.9	79	4.4	2807	1019	2	1	-605.705
2.67	0.64	0.67	0.107	6.9	79	4.4	2807	1019	2	1	-597.963
2.73	0.55	0.59	0.107	6.9	79	4.4	2807	1019	2	1	-574.649
2.78	0.36	0.49	0.107	6.9	79	4.4	2807	1019	2	1	-544.479
2.84	0.27	0.38	0.035	6.9	79	4.4	2807	1019	2	1	-522.984
3.01	0.4	0.42	0.107	6.9	79	4.4	2807	1019	2	1	-497.136
3.18	0.48	0.57	0.107	6.9	79	4.4	2807	1019	2	1	-475.554
1.65	0.32	0.59	0.035	6.9	79	4.4	2807	1019	3	1	-753.744
1.7	0.38	0.57	0.036	6.9	79	4.4	2807	1019	3	1	-747.257
1.76	0.22	0.32	0.022	6.9	79	4.4	2807	1019	3	1	-722.044
1.82	0.34	0.44	0.024	6.9	79	4.4	2807	1019	3	1	-721.217
1.87	0.15	0.15	0.042	6.9	79	4.4	2807	1019	3	1	-696.604
1.87	0.27	0.47	0.035	6.9	79	4.4	2807	1019	3	1	-708.926
1.93	0.34	0.59	0.042	6.9	79	4.4	2807	1019	3	1	-707.406
1.99	0.34	0.58	0.042	6.9	79	4.4	2807	1019	3	1	-697.193
2.04	0.21	0.46	0.022	6.9	79	4.4	2807	1019	3	1	-675.324
2.1	0.34	0.51	0.107	6.9	79	4.4	2807	1019	3	1	-674.392
2.16	0.3	0.4	0.024	6.9	79	4.4	2807	1019	3	1	-657.67
2.21	0.38	0.4	0.107	6.9	79	4.4	2807	1019	3	1	-651.14
2.21	0.16	0.16	0.035	6.9	79	4.4	2807	1019	3	1	-635.362
2.27	0.4	0.44	0.107	6.9	79	4.4	2807	1019	3	1	-643.525
2.44	0.44	0.54	0.107	6.9	79	4.4	2807	1019	3	1	56.2315
2.5	0.19	0.14	0.107	6.9	79	4.4	2807	1019	3	1	-580.917
2.56	0.3	0.42	0.035	6.9	79	4.4	2807	1019	3	1	-583.122
2.56	0.15	0.15	0.042	6.9	79	4.4	2807	1019	3	1	-583.122
2.61	0.61	0.66	0.107	6.9	79	4.4	2807	1019	3	1	-606.321
2.67	0.64	0.67	0.107	6.9	79	4.4	2807	1019	3	1	-598.563
2.73	0.55	0.59	0.107	6.9	79	4.4	2807	1019	3	1	-575.23
2.78	0.36	0.49	0.107	6.9	79	4.4	2807	1019	3	1	-544.993
2.84	0.27	0.38	0.035	6.9	79	4.4	2807	1019	3	1	-523.461
3.01	0.4	0.42	0.107	6.9	79	4.4	2807	1019	3	1	-497.564
3.18	0.48	0.57	0.107	6.9	79	4.4	2807	1019	3	1	-475.959
1.65	0.32	0.59	0.035	6.9	79	4.4	2807	1019	4	1	-740.777
1.7	0.38	0.57	0.036	6.9	79	4.4	2807	1019	4	1	-734.37
1.76	0.22	0.32	0.022	6.9	79	4.4	2807	1019	4	1	-708.869
1.82	0.34	0.44	0.024	6.9	79	4.4	2807	1019	4	1	-708.294
1.87	0.15	0.15	0.042	6.9	79	4.4	2807	1019	4	1	-683.577
1.87	0.27	0.47	0.035	6.9	79	4.4	2807	1019	4	1	-696.01
1.93	0.34	0.59	0.042	6.9	79	4.4	2807	1019	4	1	-694.697
1.99	0.34	0.58	0.042	6.9	79	4.4	2807	1019	4	1	-684.578
2.04	0.21	0.46	0.022	6.9	79	4.4	2807	1019	4	1	-662.656
2.1	0.34	0.51	0.107	6.9	79	4.4	2807	1019	4	1	-661.815
2.16	0.3	0.4	0.024	6.9	79	4.4	2807	1019	4	1	-645.109
2.21	0.38	0.4	0.107	6.9	79	4.4	2807	1019	4	1	-638.7
2.21	0.16	0.16	0.035	6.9	79	4.4	2807	1019	4	1	-622.759
2.27	0.4	0.44	0.107	6.9	79	4.4	2807	1019	4	1	-631.242
2.44	0.44	0.54	0.107	6.9	79	4.4	2807	1019	4	1	-607.164
2.5	0.19	0.14	0.107	6.9	79	4.4	2807	1019	4	1	-568.951
2.56	0.3	0.42	0.035	6.9	79	4.4	2807	1019	4	1	-571.373
2.56	0.15	0.15	0.042	6.9	79	4.4	2807	1019	4	1	-557.29
2.61	0.61	0.66	0.107	6.9	79	4.4	2807	1019	4	1	-595.04
2.67	0.64	0.67	0.107	6.9	79	4.4	2807	1019	4	1	-587.422
2.73	0.55	0.59	0.107	6.9	79	4.4	2807	1019	4	1	-564.161
2.78	0.36	0.49	0.107	6.9	79	4.4	2807	1019	4	1	-533.791
2.84	0.27	0.38	0.035	6.9	79	4.4	2807	1019	4	1	-512.132
3.01	0.4	0.42	0.107	6.9	79	4.4	2807	1019	4	1	-486.731
3.18	0.48	0.57	0.107	6.9	79	4.4	2807	1019	4	1	-465.568
1.65	0.32	0.59	0.035	6.9	78	4.5	2900	1243	1	2	-819.202
1.7	0.38	0.57	0.036	6.9	78	4.5	2900	1243	1	2	-811.991
1.76	0.22	0.32	0.022	6.9	78	4.5	2900	1243	1	2	-780.467
1.82	0.34	0.44	0.024	6.9	78	4.5	2900	1243	1	2	-780.364
1.87	0.15	0.15	0.042	6.9	78	4.5	2900	1243	1	2	-750.554
1.87	0.27	0.47	0.035	6.9	78	4.5	2900	1243	1	2	-765.729
1.93	0.34	0.59	0.042	6.9	78	4.5	2900	1243	1	2	-764.667
1.99	0.34	0.58	0.042	6.9	78	4.5	2900	1243	1	2	-752.624
2.04	0.21	0.46	0.022	6.9	78	4.5	2900	1243	1	2	-726.36
2.1	0.34	0.51	0.107	6.9	78	4.5	2900	1243	1	2	-725.731
2.16	0.3	0.4	0.024	6.9	78	4.5	2900	1243	1	2	-706.064
2.21	0.38	0.4	0.107	6.9	78	4.5	2900	1243	1	2	-698.78
2.21	0.16	0.16	0.035	6.9	78	4.5	2900	1243	1	2	-679.871
2.27	0.4	0.44	0.107	6.9	78	4.5	2900	1243	1	2	-690.288
2.44	0.44	0.54	0.107	6.9	78	4.5	2900	1243	1	2	-663.072
2.5	0.19	0.14	0.107	6.9	78	4.5	2900	1243	1	2	-618.722
2.56	0.3	0.42	0.035	6.9	78	4.5	2900	1243	1	2	-621.751
2.56	0.15	0.15	0.042	6.9	78	4.5	2900	1243	1	2	-605.573
2.61	0.61	0.66	0.107	6.9	78	4.5	2900	1243	1	2	-650.469
2.67	0.64	0.67	0.107	6.9	78	4.5	2900	1243	1	2	-641.988
2.73	0.55	0.59	0.107	6.9	78	4.5	2900	1243	1	2	-614.48
2.78	0.36	0.49	0.107	6.9	78	4.5	2900	1243	1	2	-579.393
2.84	0.27	0.38	0.035	6.9	78	4.5	2900	1243	1	2	-555.064
3.01	0.4	0.42	0.107	6.9	78	4.5	2900	1243	1	2	-527.094
3.18	0.48	0.57	0.107	6.9	78	4.5	2900	1243	1	2	-504.036
1.65	0.32	0.59	0.035	6.9	78	4.5	2900	1243	2	2	-1100.59
1.7	0.38	0.57	0.036	6.9	78	4.5	2900	1243	2	2	-1090.8
1.76	0.22	0.32	0.022	6.9	78	4.5	2900	1243	2	2	-1050.62
1.82	0.34	0.44	0.024	6.9	78	4.5	2900	1243	2	2	-1049.83
1.87	0.15	0.15	0.042	6.9	78	4.5	2900	1243	2	2	-1011.55
1.87	0.27	0.47	0.035	6.9	78	4.5	2900	1243	2	2	-1030.69
1.93	0.34	0.59	0.042	6.9	78	4.5	2900	1243	2	2	-1028.57
1.99	0.34	0.58	0.042	6.9	78	4.5	2900	1243	2	2	-1012.58
2.04	0.21	0.46	0.022	6.9	78	4.5	2900	1243	2	2	-978.637
2.1	0.34	0.51	0.107	6.9	78	4.5	2900	1243	2	2	-977.05
2.16	0.3	0.4	0.024	6.9	78	4.5	2900	1243	2	2	-951.493
2.21	0.38	0.4	0.107	6.9	78	4.5	2900	1243	2	2	-941.497
2.21	0.16	0.16	0.035	6.9	78	4.5	2900	1243	2	2	-917.546
2.27	0.4	0.44	0.107	6.9	78	4.5	2900	1243	2	2	-929.897
2.44	0.44	0.54	0.107	6.9	78	4.5	2900	1243	2	2	-892.831
2.5	0.19	0.14	0.107	6.9	78	4.5	2900	1243	2	2	-835.458
2.56	0.3	0.42	0.035	6.9	78	4.5	2900	1243	2	2	-838.35
2.56	0.15	0.15	0.042	6.9	78	4.5	2900	1243	2	2	-817.896
2.61	0.61	0.66	0.107	6.9	78	4.5	2900	1243	2	2	-874.072
2.67	0.64	0.67	0.107	6.9	78	4.5	2900	1243	2	2	-862.388
2.73	0.55	0.59	0.107	6.9	78	4.5	2900	1243	2	2	-826.366
2.78	0.36	0.49	0.107	6.9	78	4.5	2900	1243	2	2	-780.747
2.84	0.27	0.38	0.035	6.9	78	4.5	2900	1243	2	2	-749.001
3.01	0.4	0.42	0.107	6.9	78	4.5	2900	1243	2	2	-710.288
3.18	0.48	0.57	0.107	6.9	78	4.5	2900	1243	2	2	-677.729
1.65	0.32	0.59	0.035	6.9	78	4.5	2900	1243	3	2	-1106.63
1.7	0.38	0.57	0.036	6.9	78	4.5	2900	1243	3	2	-1096.83
1.76	0.22	0.32	0.022	6.9	78	4.5	2900	1243	3	2	-1056.52
1.82	0.34	0.44	0.024	6.9	78	4.5	2900	1243	3	2	-1055.75
1.87	0.15	0.15	0.042	6.9	78	4.5	2900	1243	3	2	-1017.36
1.87	0.27	0.47	0.035	6.9	78	4.5	2900	1243	3	2	-1036.54
1.93	0.34	0.59	0.042	6.9	78	4.5	2900	1243	3	2	-1034.41
1.99	0.34	0.58	0.042	6.9	78	4.5	2900	1243	3	2	-1018.37
2.04	0.21	0.46	0.022	6.9	78	4.5	2900	1243	3	2	-984.334
2.1	0.34	0.51	0.107	6.9	78	4.5	2900	1243	3	2	-982.73
2.16	0.3	0.4	0.024	6.9	78	4.5	2900	1243	3	2	-957.097
2.21	0.38	0.4	0.107	6.9	78	4.5	2900	1243	3	2	-947.042
2.21	0.16	0.16	0.035	6.9	78	4.5	2900	1243	3	2	-923.029
2.27	0.4	0.44	0.107	6.9	78	4.5	2900	1243	3	2	-935.397
2.44	0.44	0.54	0.107	6.9	78	4.5	2900	1243	3	2	-1967.81
2.5	0.19	0.14	0.107	6.9	78	4.5	2900	1243	3	2	-840.658
2.56	0.3	0.42	0.035	6.9	78	4.5	2900	1243	3	2	-843.538
2.56	0.15	0.15	0.042	6.9	78	4.5	2900	1243	3	2	-843.538
2.61	0.61	0.66	0.107	6.9	78	4.5	2900	1243	3	2	-879.335
2.67	0.64	0.67	0.107	6.9	78	4.5	2900	1243	3	2	-867.6
2.73	0.55	0.59	0.107	6.9	78	4.5	2900	1243	3	2	-831.455
2.78	0.36	0.49	0.107	6.9	78	4.5	2900	1243	3	2	-785.705
2.84	0.27	0.38	0.035	6.9	78	4.5	2900	1243	3	2	-753.853
3.01	0.4	0.42	0.107	6.9	78	4.5	2900	1243	3	2	-714.99
3.18	0.48	0.57	0.107	6.9	78	4.5	2900	1243	3	2	-682.287
1.65	0.32	0.59	0.035	6.9	78	4.5	2900	1243	4	2	-1085.21
1.7	0.38	0.57	0.036	6.9	78	4.5	2900	1243	4	2	-1075.63
1.76	0.22	0.32	0.022	6.9	78	4.5	2900	1243	4	2	-1035.43
1.82	0.34	0.44	0.024	6.9	78	4.5	2900	1243	4	2	-1034.88
1.87	0.15	0.15	0.042	6.9	78	4.5	2900	1243	4	2	-996.541
1.87	0.27	0.47	0.035	6.9	78	4.5	2900	1243	4	2	-1015.78
1.93	0.34	0.59	0.042	6.9	78	4.5	2900	1243	4	2	-1013.94
1.99	0.34	0.58	0.042	6.9	78	4.5	2900	1243	4	2	-998.119
2.04	0.21	0.46	0.022	6.9	78	4.5	2900	1243	4	2	-964.353
2.1	0.34	0.51	0.107	6.9	78	4.5	2900	1243	4	2	-962.987
2.16	0.3	0.4	0.024	6.9	78	4.5	2900	1243	4	2	-937.519
2.21	0.38	0.4	0.107	6.9	78	4.5	2900	1243	4	2	-927.761
2.21	0.16	0.16	0.035	6.9	78	4.5	2900	1243	4	2	-903.593
2.27	0.4	0.44	0.107	6.9	78	4.5	2900	1243	4	2	-916.446
2.44	0.44	0.54	0.107	6.9	78	4.5	2900	1243	4	2	-879.959
2.5	0.19	0.14	0.107	6.9	78	4.5	2900	1243	4	2	-822.65
2.56	0.3	0.42	0.035	6.9	78	4.5	2900	1243	4	2	-825.833
2.56	0.15	0.15	0.042	6.9	78	4.5	2900	1243	4	2	-805.33
2.61	0.61	0.66	0.107	6.9	78	4.5	2900	1243	4	2	-862.082
2.67	0.64	0.67	0.107	6.9	78	4.5	2900	1243	4	2	-850.644
2.73	0.55	0.59	0.107	6.9	78	4.5	2900	1243	4	2	-814.753
2.78	0.36	0.49	0.107	6.9	78	4.5	2900	1243	4	2	-769.265
2.84	0.27	0.38	0.035	6.9	78	4.5	2900	1243	4	2	-737.735
3.01	0.4	0.42	0.107	6.9	78	4.5	2900	1243	4	2	-699.771
3.18	0.48	0.57	0.107	6.9	78	4.5	2900	1243	4	2	-668.002
1.65	0.32	0.59	0.035	9.1	79	4.2	3378	1640	1	3	-316.593
1.7	0.38	0.57	0.036	9.1	79	4.2	3378	1640	1	3	-314.653
1.76	0.22	0.32	0.022	9.1	79	4.2	3378	1640	1	3	-296.989
1.82	0.34	0.44	0.024	9.1	79	4.2	3378	1640	1	3	-299.902
1.87	0.15	0.15	0.042	9.1	79	4.2	3378	1640	1	3	-283.104
1.87	0.27	0.47	0.035	9.1	79	4.2	3378	1640	1	3	-293.338
1.93	0.34	0.59	0.042	9.1	79	4.2	3378	1640	1	3	-295.609
1.99	0.34	0.58	0.042	9.1	79	4.2	3378	1640	1	3	-290.814
2.04	0.21	0.46	0.022	9.1	79	4.2	3378	1640	1	3	-276.613
2.1	0.34	0.51	0.107	9.1	79	4.2	3378	1640	1	3	-279.4
2.16	0.3	0.4	0.024	9.1	79	4.2	3378	1640	1	3	-269.536
2.21	0.38	0.4	0.107	9.1	79	4.2	3378	1640	1	3	-267.954
2.21	0.16	0.16	0.035	9.1	79	4.2	3378	1640	1	3	-254.914
2.27	0.4	0.44	0.107	9.1	79	4.2	3378	1640	1	3	-265.535
2.44	0.44	0.54	0.107	9.1	79	4.2	3378	1640	1	3	-256.925
2.5	0.19	0.14	0.107	9.1	79	4.2	3378	1640	1	3	-229.751
2.56	0.3	0.42	0.035	9.1	79	4.2	3378	1640	1	3	-235.47
2.56	0.15	0.15	0.042	9.1	79	4.2	3378	1640	1	3	-224.035
2.61	0.61	0.66	0.107	9.1	79	4.2	3378	1640	1	3	-257.498
2.67	0.64	0.67	0.107	9.1	79	4.2	3378	1640	1	3	-254.897
2.73	0.55	0.59	0.107	9.1	79	4.2	3378	1640	1	3	-240.202
2.78	0.36	0.49	0.107	9.1	79	4.2	3378	1640	1	3	-219.979
2.84	0.27	0.38	0.035	9.1	79	4.2	3378	1640	1	3	-206.481
3.01	0.4	0.42	0.107	9.1	79	4.2	3378	1640	1	3	-197.385
3.18	0.48	0.57	0.107	9.1	79	4.2	3378	1640	1	3	-191.629
1.65	0.32	0.59	0.035	9.1	79	4.2	3378	1640	2	3	-461.333
1.7	0.38	0.57	0.036	9.1	79	4.2	3378	1640	2	3	-458.65
1.76	0.22	0.32	0.022	9.1	79	4.2	3378	1640	2	3	-438.128
1.82	0.34	0.44	0.024	9.1	79	4.2	3378	1640	2	3	-441.01
1.87	0.15	0.15	0.042	9.1	79	4.2	3378	1640	2	3	-421.055
1.87	0.27	0.47	0.035	9.1	79	4.2	3378	1640	2	3	-432.976
1.93	0.34	0.59	0.042	9.1	79	4.2	3378	1640	2	3	-434.988
1.99	0.34	0.58	0.042	9.1	79	4.2	3378	1640	2	3	-428.904
2.04	0.21	0.46	0.022	9.1	79	4.2	3378	1640	2	3	-411.871
2.1	0.34	0.51	0.107	9.1	79	4.2	3378	1640	2	3	-414.527
2.16	0.3	0.4	0.024	9.1	79	4.2	3378	1640	2	3	-402.31
2.21	0.38	0.4	0.107	9.1	79	4.2	3378	1640	2	3	-399.794
2.21	0.16	0.16	0.035	9.1	79	4.2	3378	1640	2	3	-384.214
2.27	0.4	0.44	0.107	9.1	79	4.2	3378	1640	2	3	-396.241
2.44	0.44	0.54	0.107	9.1	79	4.2	3378	1640	2	3	-383.733
2.5	0.19	0.14	0.107	9.1	79	4.2	3378	1640	2	3	-350.252
2.56	0.3	0.42	0.035	9.1	79	4.2	3378	1640	2	3	-356.588
2.56	0.15	0.15	0.042	9.1	79	4.2	3378	1640	2	3	-342.515
2.61	0.61	0.66	0.107	9.1	79	4.2	3378	1640	2	3	-381.716
2.67	0.64	0.67	0.107	9.1	79	4.2	3378	1640	2	3	-377.688
2.73	0.55	0.59	0.107	9.1	79	4.2	3378	1640	2	3	-359.503
2.78	0.36	0.49	0.107	9.1	79	4.2	3378	1640	2	3	-334.361
2.84	0.27	0.38	0.035	9.1	79	4.2	3378	1640	2	3	-316.901
3.01	0.4	0.42	0.107	9.1	79	4.2	3378	1640	2	3	-303.187
3.18	0.48	0.57	0.107	9.1	79	4.2	3378	1640	2	3	-293.791
1.65	0.32	0.59	0.035	9.1	79	4.2	3378	1640	3	3	-462.269
1.7	0.38	0.57	0.036	9.1	79	4.2	3378	1640	3	3	-459.574
1.76	0.22	0.32	0.022	9.1	79	4.2	3378	1640	3	3	-439.012
1.82	0.34	0.44	0.024	9.1	79	4.2	3378	1640	3	3	-441.903
1.87	0.15	0.15	0.042	9.1	79	4.2	3378	1640	3	3	-421.895
1.87	0.27	0.47	0.035	9.1	79	4.2	3378	1640	3	3	-433.827
1.93	0.34	0.59	0.042	9.1	79	4.2	3378	1640	3	3	-435.843
1.99	0.34	0.58	0.042	9.1	79	4.2	3378	1640	3	3	-429.743
2.04	0.21	0.46	0.022	9.1	79	4.2	3378	1640	3	3	-412.668
2.1	0.34	0.51	0.107	9.1	79	4.2	3378	1640	3	3	-415.317
2.16	0.3	0.4	0.024	9.1	79	4.2	3378	1640	3	3	-403.086
2.21	0.38	0.4	0.107	9.1	79	4.2	3378	1640	3	3	-400.558
2.21	0.16	0.16	0.035	9.1	79	4.2	3378	1640	3	3	-384.949
2.27	0.4	0.44	0.107	9.1	79	4.2	3378	1640	3	3	-396.98
2.44	0.44	0.54	0.107	9.1	79	4.2	3378	1640	3	3	-261.771
2.5	0.19	0.14	0.107	9.1	79	4.2	3378	1640	3	3	-350.865
2.56	0.3	0.42	0.035	9.1	79	4.2	3378	1640	3	3	-357.202
2.56	0.15	0.15	0.042	9.1	79	4.2	3378	1640	3	3	-357.202
2.61	0.61	0.66	0.107	9.1	79	4.2	3378	1640	3	3	-382.367
2.67	0.64	0.67	0.107	9.1	79	4.2	3378	1640	3	3	-378.308
2.73	0.55	0.59	0.107	9.1	79	4.2	3378	1640	3	3	-360.093
2.78	0.36	0.49	0.107	9.1	79	4.2	3378	1640	3	3	-334.896
2.84	0.27	0.38	0.035	9.1	79	4.2	3378	1640	3	3	-317.397
3.01	0.4	0.42	0.107	9.1	79	4.2	3378	1640	3	3	-303.647
3.18	0.48	0.57	0.107	9.1	79	4.2	3378	1640	3	3	-294.262
1.65	0.32	0.59	0.035	9.1	79	4.2	3378	1640	4	3	-454.878
1.7	0.38	0.57	0.036	9.1	79	4.2	3378	1640	4	3	-452.204
1.76	0.22	0.32	0.022	9.1	79	4.2	3378	1640	4	3	-431.502
1.82	0.34	0.44	0.024	9.1	79	4.2	3378	1640	4	3	-434.49
1.87	0.15	0.15	0.042	9.1	79	4.2	3378	1640	4	3	-414.298
1.87	0.27	0.47	0.035	9.1	79	4.2	3378	1640	4	3	-426.315
1.93	0.34	0.59	0.042	9.1	79	4.2	3378	1640	4	3	-428.461
1.99	0.34	0.58	0.042	9.1	79	4.2	3378	1640	4	3	-422.312
2.04	0.21	0.46	0.022	9.1	79	4.2	3378	1640	4	3	-405.077
2.1	0.34	0.51	0.107	9.1	79	4.2	3378	1640	4	3	-407.842
2.16	0.3	0.4	0.024	9.1	79	4.2	3378	1640	4	3	-395.534
2.21	0.38	0.4	0.107	9.1	79	4.2	3378	1640	4	3	-393.007
2.21	0.16	0.16	0.035	9.1	79	4.2	3378	1640	4	3	-377.231
2.27	0.4	0.44	0.107	9.1	79	4.2	3378	1640	4	3	-389.425
2.44	0.44	0.54	0.107	9.1	79	4.2	3378	1640	4	3	-376.965
2.5	0.19	0.14	0.107	9.1	79	4.2	3378	1640	4	3	-343.14
2.56	0.3	0.42	0.035	9.1	79	4.2	3378	1640	4	3	-349.662
2.56	0.15	0.15	0.042	9.1	79	4.2	3378	1640	4	3	-335.416
2.61	0.61	0.66	0.107	9.1	79	4.2	3378	1640	4	3	-375.187
2.67	0.64	0.67	0.107	9.1	79	4.2	3378	1640	4	3	-371.169
2.73	0.55	0.59	0.107	9.1	79	4.2	3378	1640	4	3	-352.886
2.78	0.36	0.49	0.107	9.1	79	4.2	3378	1640	4	3	-327.576
2.84	0.27	0.38	0.035	9.1	79	4.2	3378	1640	4	3	-309.86
3.01	0.4	0.42	0.107	9.1	79	4.2	3378	1640	4	3	-296.428
3.18	0.48	0.57	0.107	9.1	79	4.2	3378	1640	4	3	-287.457
1.65	0.32	0.59	0.035	14.4	76	4.8	4883	1932	1	4	934.425
1.7	0.38	0.57	0.036	14.4	76	4.8	4883	1932	1	4	910.565
1.76	0.22	0.32	0.022	14.4	76	4.8	4883	1932	1	4	875.53
1.82	0.34	0.44	0.024	14.4	76	4.8	4883	1932	1	4	862.51
1.87	0.15	0.15	0.042	14.4	76	4.8	4883	1932	1	4	830.185
1.87	0.27	0.47	0.035	14.4	76	4.8	4883	1932	1	4	841.808
1.93	0.34	0.59	0.042	14.4	76	4.8	4883	1932	1	4	815.696
1.99	0.34	0.58	0.042	14.4	76	4.8	4883	1932	1	4	791.643
2.04	0.21	0.46	0.022	14.4	76	4.8	4883	1932	1	4	765.883
2.1	0.34	0.51	0.107	14.4	76	4.8	4883	1932	1	4	742.372
2.16	0.3	0.4	0.024	14.4	76	4.8	4883	1932	1	4	706.121
2.21	0.38	0.4	0.107	14.4	76	4.8	4883	1932	1	4	687.927
2.21	0.16	0.16	0.035	14.4	76	4.8	4883	1932	1	4	688.446
2.27	0.4	0.44	0.107	14.4	76	4.8	4883	1932	1	4	670.957
2.44	0.44	0.54	0.107	14.4	76	4.8	4883	1932	1	4	593.79
2.5	0.19	0.14	0.107	14.4	76	4.8	4883	1932	1	4	577.051
2.56	0.3	0.42	0.035	14.4	76	4.8	4883	1932	1	4	557.455
2.56	0.15	0.15	0.042	14.4	76	4.8	4883	1932	1	4	557.053
2.61	0.61	0.66	0.107	14.4	76	4.8	4883	1932	1	4	541.373
2.67	0.64	0.67	0.107	14.4	76	4.8	4883	1932	1	4	524.269
2.73	0.55	0.59	0.107	14.4	76	4.8	4883	1932	1	4	505.868
2.78	0.36	0.49	0.107	14.4	76	4.8	4883	1932	1	4	494.607
2.84	0.27	0.38	0.035	14.4	76	4.8	4883	1932	1	4	486.138
3.01	0.4	0.42	0.107	14.4	76	4.8	4883	1932	1	4	456.129
3.18	0.48	0.57	0.107	14.4	76	4.8	4883	1932	1	4	429.12
1.65	0.32	0.59	0.035	14.4	76	4.8	4883	1932	2	4	592.638
1.7	0.38	0.57	0.036	14.4	76	4.8	4883	1932	2	4	576.94
1.76	0.22	0.32	0.022	14.4	76	4.8	4883	1932	2	4	552.015
1.82	0.34	0.44	0.024	14.4	76	4.8	4883	1932	2	4	540.271
1.87	0.15	0.15	0.042	14.4	76	4.8	4883	1932	2	4	514.841
1.87	0.27	0.47	0.035	14.4	76	4.8	4883	1932	2	4	516.916
1.93	0.34	0.59	0.042	14.4	76	4.8	4883	1932	2	4	496.163
1.99	0.34	0.58	0.042	14.4	76	4.8	4883	1932	2	4	476.484
2.04	0.21	0.46	0.022	14.4	76	4.8	4883	1932	2	4	459.152
2.1	0.34	0.51	0.107	14.4	76	4.8	4883	1932	2	4	442.577
2.16	0.3	0.4	0.024	14.4	76	4.8	4883	1932	2	4	433.654
2.21	0.38	0.4	0.107	14.4	76	4.8	4883	1932	2	4	424.605
2.21	0.16	0.16	0.035	14.4	76	4.8	4883	1932	2	4	423.38
2.27	0.4	0.44	0.107	14.4	76	4.8	4883	1932	2	4	419.117
2.44	0.44	0.54	0.107	14.4	76	4.8	4883	1932	2	4	395.197
2.5	0.19	0.14	0.107	14.4	76	4.8	4883	1932	2	4	378.811
2.56	0.3	0.42	0.035	14.4	76	4.8	4883	1932	2	4	373.836
2.56	0.15	0.15	0.042	14.4	76	4.8	4883	1932	2	4	370.621
2.61	0.61	0.66	0.107	14.4	76	4.8	4883	1932	2	4	373.84
2.67	0.64	0.67	0.107	14.4	76	4.8	4883	1932	2	4	366.735
2.73	0.55	0.59	0.107	14.4	76	4.8	4883	1932	2	4	353.978
2.78	0.36	0.49	0.107	14.4	76	4.8	4883	1932	2	4	341.848
2.84	0.27	0.38	0.035	14.4	76	4.8	4883	1932	2	4	329.14
3.01	0.4	0.42	0.107	14.4	76	4.8	4883	1932	2	4	315.331
3.18	0.48	0.57	0.107	14.4	76	4.8	4883	1932	2	4	289.597
1.65	0.32	0.59	0.035	14.4	76	4.8	4883	1932	3	4	597.579
1.7	0.38	0.57	0.036	14.4	76	4.8	4883	1932	3	4	575.351
1.76	0.22	0.32	0.022	14.4	76	4.8	4883	1932	3	4	553.16
1.82	0.34	0.44	0.024	14.4	76	4.8	4883	1932	3	4	542.5
1.87	0.15	0.15	0.042	14.4	76	4.8	4883	1932	3	4	516.674
1.87	0.27	0.47	0.035	14.4	76	4.8	4883	1932	3	4	518.325
1.93	0.34	0.59	0.042	14.4	76	4.8	4883	1932	3	4	498.526
1.99	0.34	0.58	0.042	14.4	76	4.8	4883	1932	3	4	479.14
2.04	0.21	0.46	0.022	14.4	76	4.8	4883	1932	3	4	458.154
2.1	0.34	0.51	0.107	14.4	76	4.8	4883	1932	3	4	441.643
2.16	0.3	0.4	0.024	14.4	76	4.8	4883	1932	3	4	432.155
2.21	0.38	0.4	0.107	14.4	76	4.8	4883	1932	3	4	422.75
2.21	0.16	0.16	0.035	14.4	76	4.8	4883	1932	3	4	424.074
2.27	0.4	0.44	0.107	14.4	76	4.8	4883	1932	3	4	418.453
2.44	0.44	0.54	0.107	14.4	76	4.8	4883	1932	3	4	2420.09
2.5	0.19	0.14	0.107	14.4	76	4.8	4883	1932	3	4	376.325
2.56	0.3	0.42	0.035	14.4	76	4.8	4883	1932	3	4	372.01
2.56	0.15	0.15	0.042	14.4	76	4.8	4883	1932	3	4	372.01
2.61	0.61	0.66	0.107	14.4	76	4.8	4883	1932	3	4	374.788
2.67	0.64	0.67	0.107	14.4	76	4.8	4883	1932	3	4	365.285
2.73	0.55	0.59	0.107	14.4	76	4.8	4883	1932	3	4	354.173
2.78	0.36	0.49	0.107	14.4	76	4.8	4883	1932	3	4	341.512
2.84	0.27	0.38	0.035	14.4	76	4.8	4883	1932	3	4	329.885
3.01	0.4	0.42	0.107	14.4	76	4.8	4883	1932	3	4	315.101
3.18	0.48	0.57	0.107	14.4	76	4.8	4883	1932	3	4	290.121
1.65	0.32	0.59	0.035	14.4	76	4.8	4883	1932	4	4	595.718
1.7	0.38	0.57	0.036	14.4	76	4.8	4883	1932	4	4	573.622
1.76	0.22	0.32	0.022	14.4	76	4.8	4883	1932	4	4	552.451
1.82	0.34	0.44	0.024	14.4	76	4.8	4883	1932	4	4	538.951
1.87	0.15	0.15	0.042	14.4	76	4.8	4883	1932	4	4	515.337
1.87	0.27	0.47	0.035	14.4	76	4.8	4883	1932	4	4	517.175
1.93	0.34	0.59	0.042	14.4	76	4.8	4883	1932	4	4	496.158
1.99	0.34	0.58	0.042	14.4	76	4.8	4883	1932	4	4	476.846
2.04	0.21	0.46	0.022	14.4	76	4.8	4883	1932	4	4	455.9
2.1	0.34	0.51	0.107	14.4	76	4.8	4883	1932	4	4	440.082
2.16	0.3	0.4	0.024	14.4	76	4.8	4883	1932	4	4	431.159
2.21	0.38	0.4	0.107	14.4	76	4.8	4883	1932	4	4	420.582
2.21	0.16	0.16	0.035	14.4	76	4.8	4883	1932	4	4	422.582
2.27	0.4	0.44	0.107	14.4	76	4.8	4883	1932	4	4	418.441
2.44	0.44	0.54	0.107	14.4	76	4.8	4883	1932	4	4	394.044
2.5	0.19	0.14	0.107	14.4	76	4.8	4883	1932	4	4	376.58
2.56	0.3	0.42	0.035	14.4	76	4.8	4883	1932	4	4	371.93
2.56	0.15	0.15	0.042	14.4	76	4.8	4883	1932	4	4	367.748
2.61	0.61	0.66	0.107	14.4	76	4.8	4883	1932	4	4	372.792
2.67	0.64	0.67	0.107	14.4	76	4.8	4883	1932	4	4	363.306
2.73	0.55	0.59	0.107	14.4	76	4.8	4883	1932	4	4	354.448
2.78	0.36	0.49	0.107	14.4	76	4.8	4883	1932	4	4	340.257
2.84	0.27	0.38	0.035	14.4	76	4.8	4883	1932	4	4	328.788
3.01	0.4	0.42	0.107	14.4	76	4.8	4883	1932	4	4	315.019
3.18	0.48	0.57	0.107	14.4	76	4.8	4883	1932	4	4	286.252
1.65	0.32	0.59	0.035	19.6	76	4.1	6723	2147	1	5	4.81779
1.7	0.38	0.57	0.036	19.6	76	4.1	6723	2147	1	5	4.92916
1.76	0.22	0.32	0.022	19.6	76	4.1	6723	2147	1	5	-43.7417
1.82	0.34	0.44	0.024	19.6	76	4.1	6723	2147	1	5	-31.2042
1.87	0.15	0.15	0.042	19.6	76	4.1	6723	2147	1	5	-73.8378
1.87	0.27	0.47	0.035	19.6	76	4.1	6723	2147	1	5	-46.8374
1.93	0.34	0.59	0.042	19.6	76	4.1	6723	2147	1	5	-32.1607
1.99	0.34	0.58	0.042	19.6	76	4.1	6723	2147	1	5	-37.502
2.04	0.21	0.46	0.022	19.6	76	4.1	6723	2147	1	5	-70.9915
2.1	0.34	0.51	0.107	19.6	76	4.1	6723	2147	1	5	-57.9803
2.16	0.3	0.4	0.024	19.6	76	4.1	6723	2147	1	5	-79.3211
2.21	0.38	0.4	0.107	19.6	76	4.1	6723	2147	1	5	-79.4902
2.21	0.16	0.16	0.035	19.6	76	4.1	6723	2147	1	5	-109.403
2.27	0.4	0.44	0.107	19.6	76	4.1	6723	2147	1	5	-83.5261
2.44	0.44	0.54	0.107	19.6	76	4.1	6723	2147	1	5	-83.9997
2.5	0.19	0.14	0.107	19.6	76	4.1	6723	2147	1	5	-144.381
2.56	0.3	0.42	0.035	19.6	76	4.1	6723	2147	1	5	-128.162
2.56	0.15	0.15	0.042	19.6	76	4.1	6723	2147	1	5	-152.068
2.61	0.61	0.66	0.107	19.6	76	4.1	6723	2147	1	5	-50.0307
2.67	0.64	0.67	0.107	19.6	76	4.1	6723	2147	1	5	-45.4591
2.73	0.55	0.59	0.107	19.6	76	4.1	6723	2147	1	5	-81.9151
2.78	0.36	0.49	0.107	19.6	76	4.1	6723	2147	1	5	-128.903
2.84	0.27	0.38	0.035	19.6	76	4.1	6723	2147	1	5	-156.833
3.01	0.4	0.42	0.107	19.6	76	4.1	6723	2147	1	5	-147.787
3.18	0.48	0.57	0.107	19.6	76	4.1	6723	2147	1	5	-135.126
1.65	0.32	0.59	0.035	19.6	76	4.1	6723	2147	2	5	-109.029
1.7	0.38	0.57	0.036	19.6	76	4.1	6723	2147	2	5	-108.692
1.76	0.22	0.32	0.022	19.6	76	4.1	6723	2147	2	5	-163.298
1.82	0.34	0.44	0.024	19.6	76	4.1	6723	2147	2	5	-151.617
1.87	0.15	0.15	0.042	19.6	76	4.1	6723	2147	2	5	-198.419
1.87	0.27	0.47	0.035	19.6	76	4.1	6723	2147	2	5	-163.257
1.93	0.34	0.59	0.042	19.6	76	4.1	6723	2147	2	5	-147.217
1.99	0.34	0.58	0.042	19.6	76	4.1	6723	2147	2	5	-158.957
2.04	0.21	0.46	0.022	19.6	76	4.1	6723	2147	2	5	-197.407
2.1	0.34	0.51	0.107	19.6	76	4.1	6723	2147	2	5	-189.071
2.16	0.3	0.4	0.024	19.6	76	4.1	6723	2147	2	5	-214.479
2.21	0.38	0.4	0.107	19.6	76	4.1	6723	2147	2	5	-214.619
2.21	0.16	0.16	0.035	19.6	76	4.1	6723	2147	2	5	-252.688
2.27	0.4	0.44	0.107	19.6	76	4.1	6723	2147	2	5	-218.686
2.44	0.44	0.54	0.107	19.6	76	4.1	6723	2147	2	5	-221.92
2.5	0.19	0.14	0.107	19.6	76	4.1	6723	2147	2	5	-294.898
2.56	0.3	0.42	0.035	19.6	76	4.1	6723	2147	2	5	-272.757
2.56	0.15	0.15	0.042	19.6	76	4.1	6723	2147	2	5	-306.664
2.61	0.61	0.66	0.107	19.6	76	4.1	6723	2147	2	5	-185.425
2.67	0.64	0.67	0.107	19.6	76	4.1	6723	2147	2	5	-183.156
2.73	0.55	0.59	0.107	19.6	76	4.1	6723	2147	2	5	-222.851
2.78	0.36	0.49	0.107	19.6	76	4.1	6723	2147	2	5	-276.065
2.84	0.27	0.38	0.035	19.6	76	4.1	6723	2147	2	5	-305.864
3.01	0.4	0.42	0.107	19.6	76	4.1	6723	2147	2	5	-299.448
3.18	0.48	0.57	0.107	19.6	76	4.1	6723	2147	2	5	-271.561
1.65	0.32	0.59	0.035	19.6	76	4.1	6723	2147	3	5	-110.429
1.7	0.38	0.57	0.036	19.6	76	4.1	6723	2147	3	5	-110.047
1.76	0.22	0.32	0.022	19.6	76	4.1	6723	2147	3	5	-163.192
1.82	0.34	0.44	0.024	19.6	76	4.1	6723	2147	3	5	-152.811
1.87	0.15	0.15	0.042	19.6	76	4.1	6723	2147	3	5	-199.899
1.87	0.27	0.47	0.035	19.6	76	4.1	6723	2147	3	5	-164.767
1.93	0.34	0.59	0.042	19.6	76	4.1	6723	2147	3	5	-147.002
1.99	0.34	0.58	0.042	19.6	76	4.1	6723	2147	3	5	-161.669
2.04	0.21	0.46	0.022	19.6	76	4.1	6723	2147	3	5	-198.419
2.1	0.34	0.51	0.107	19.6	76	4.1	6723	2147	3	5	-188.429
2.16	0.3	0.4	0.024	19.6	76	4.1	6723	2147	3	5	-212.444
2.21	0.38	0.4	0.107	19.6	76	4.1	6723	2147	3	5	-211.699
2.21	0.16	0.16	0.035	19.6	76	4.1	6723	2147	3	5	-252.603
2.27	0.4	0.44	0.107	19.6	76	4.1	6723	2147	3	5	-218.924
2.44	0.44	0.54	0.107	19.6	76	4.1	6723	2147	3	5	4309.06
2.5	0.19	0.14	0.107	19.6	76	4.1	6723	2147	3	5	-293.914
2.56	0.3	0.42	0.035	19.6	76	4.1	6723	2147	3	5	-270.734
2.56	0.15	0.15	0.042	19.6	76	4.1	6723	2147	3	5	-270.734
2.61	0.61	0.66	0.107	19.6	76	4.1	6723	2147	3	5	-185.83
2.67	0.64	0.67	0.107	19.6	76	4.1	6723	2147	3	5	-183.44
2.73	0.55	0.59	0.107	19.6	76	4.1	6723	2147	3	5	-223.097
2.78	0.36	0.49	0.107	19.6	76	4.1	6723	2147	3	5	-276.114
2.84	0.27	0.38	0.035	19.6	76	4.1	6723	2147	3	5	-305.073
3.01	0.4	0.42	0.107	19.6	76	4.1	6723	2147	3	5	-300.194
3.18	0.48	0.57	0.107	19.6	76	4.1	6723	2147	3	5	-269.704
1.65	0.32	0.59	0.035	19.6	76	4.1	6723	2147	4	5	-115.925
1.7	0.38	0.57	0.036	19.6	76	4.1	6723	2147	4	5	-117.367
1.76	0.22	0.32	0.022	19.6	76	4.1	6723	2147	4	5	-171.174
1.82	0.34	0.44	0.024	19.6	76	4.1	6723	2147	4	5	-158.17
1.87	0.15	0.15	0.042	19.6	76	4.1	6723	2147	4	5	-205.981
1.87	0.27	0.47	0.035	19.6	76	4.1	6723	2147	4	5	-168.868
1.93	0.34	0.59	0.042	19.6	76	4.1	6723	2147	4	5	-153.327
1.99	0.34	0.58	0.042	19.6	76	4.1	6723	2147	4	5	-165.601
2.04	0.21	0.46	0.022	19.6	76	4.1	6723	2147	4	5	-202.346
2.1	0.34	0.51	0.107	19.6	76	4.1	6723	2147	4	5	-196.902
2.16	0.3	0.4	0.024	19.6	76	4.1	6723	2147	4	5	-218.666
2.21	0.38	0.4	0.107	19.6	76	4.1	6723	2147	4	5	-221.394
2.21	0.16	0.16	0.035	19.6	76	4.1	6723	2147	4	5	-259.211
2.27	0.4	0.44	0.107	19.6	76	4.1	6723	2147	4	5	-224.943
2.44	0.44	0.54	0.107	19.6	76	4.1	6723	2147	4	5	-227.375
2.5	0.19	0.14	0.107	19.6	76	4.1	6723	2147	4	5	-298.775
2.56	0.3	0.42	0.035	19.6	76	4.1	6723	2147	4	5	-274.076
2.56	0.15	0.15	0.042	19.6	76	4.1	6723	2147	4	5	-312.486
2.61	0.61	0.66	0.107	19.6	76	4.1	6723	2147	4	5	-188.973
2.67	0.64	0.67	0.107	19.6	76	4.1	6723	2147	4	5	-187.781
2.73	0.55	0.59	0.107	19.6	76	4.1	6723	2147	4	5	-227.422
2.78	0.36	0.49	0.107	19.6	76	4.1	6723	2147	4	5	-280.48
2.84	0.27	0.38	0.035	19.6	76	4.1	6723	2147	4	5	-309.424
3.01	0.4	0.42	0.107	19.6	76	4.1	6723	2147	4	5	-303.096
3.18	0.48	0.57	0.107	19.6	76	4.1	6723	2147	4	5	-272.443
1.65	0.32	0.59	0.035	23.6	72	2.3	5862	2403	1	6	-1114.96
1.7	0.38	0.57	0.036	23.6	72	2.3	5862	2403	1	6	-1093.68
1.76	0.22	0.32	0.022	23.6	72	2.3	5862	2403	1	6	-1207.08
1.82	0.34	0.44	0.024	23.6	72	2.3	5862	2403	1	6	-1146.23
1.87	0.15	0.15	0.042	23.6	72	2.3	5862	2403	1	6	-1243.88
1.87	0.27	0.47	0.035	23.6	72	2.3	5862	2403	1	6	-1163.67
1.93	0.34	0.59	0.042	23.6	72	2.3	5862	2403	1	6	-1107.01
1.99	0.34	0.58	0.042	23.6	72	2.3	5862	2403	1	6	-1109.52
2.04	0.21	0.46	0.022	23.6	72	2.3	5862	2403	1	6	-1186.71
2.1	0.34	0.51	0.107	23.6	72	2.3	5862	2403	1	6	-1127.92
2.16	0.3	0.4	0.024	23.6	72	2.3	5862	2403	1	6	-1168.44
2.21	0.38	0.4	0.107	23.6	72	2.3	5862	2403	1	6	-1144.34
2.21	0.16	0.16	0.035	23.6	72	2.3	5862	2403	1	6	-1241.95
2.27	0.4	0.44	0.107	23.6	72	2.3	5862	2403	1	6	-1125.69
2.44	0.44	0.54	0.107	23.6	72	2.3	5862	2403	1	6	-1077.57
2.5	0.19	0.14	0.107	23.6	72	2.3	5862	2403	1	6	-1240.51
2.56	0.3	0.42	0.035	23.6	72	2.3	5862	2403	1	6	-1162.62
2.56	0.15	0.15	0.042	23.6	72	2.3	5862	2403	1	6	-1243.28
2.61	0.61	0.66	0.107	23.6	72	2.3	5862	2403	1	6	-949.296
2.67	0.64	0.67	0.107	23.6	72	2.3	5862	2403	1	6	-928.759
2.73	0.55	0.59	0.107	23.6	72	2.3	5862	2403	1	6	-1009.62
2.78	0.36	0.49	0.107	23.6	72	2.3	5862	2403	1	6	-1122.28
2.84	0.27	0.38	0.035	23.6	72	2.3	5862	2403	1	6	-1179.71
3.01	0.4	0.42	0.107	23.6	72	2.3	5862	2403	1	6	-1128.62
3.18	0.48	0.57	0.107	23.6	72	2.3	5862	2403	1	6	-1048.87
1.65	0.32	0.59	0.035	23.6	72	2.3	5862	2403	2	6	-1340.23
1.7	0.38	0.57	0.036	23.6	72	2.3	5862	2403	2	6	-1315.55
1.76	0.22	0.32	0.022	23.6	72	2.3	5862	2403	2	6	-1447.89
1.82	0.34	0.44	0.024	23.6	72	2.3	5862	2403	2	6	-1376.34
1.87	0.15	0.15	0.042	23.6	72	2.3	5862	2403	2	6	-1492.2
1.87	0.27	0.47	0.035	23.6	72	2.3	5862	2403	2	6	-1396.84
1.93	0.34	0.59	0.042	23.6	72	2.3	5862	2403	2	6	-1329.53
1.99	0.34	0.58	0.042	23.6	72	2.3	5862	2403	2	6	-1332.37
2.04	0.21	0.46	0.022	23.6	72	2.3	5862	2403	2	6	-1424.71
2.1	0.34	0.51	0.107	23.6	72	2.3	5862	2403	2	6	-1353.42
2.16	0.3	0.4	0.024	23.6	72	2.3	5862	2403	2	6	-1402.75
2.21	0.38	0.4	0.107	23.6	72	2.3	5862	2403	2	6	-1373.2
2.21	0.16	0.16	0.035	23.6	72	2.3	5862	2403	2	6	-1488.24
2.27	0.4	0.44	0.107	23.6	72	2.3	5862	2403	2	6	-1350.94
2.44	0.44	0.54	0.107	23.6	72	2.3	5862	2403	2	6	-1293.37
2.5	0.19	0.14	0.107	23.6	72	2.3	5862	2403	2	6	-1485.96
2.56	0.3	0.42	0.035	23.6	72	2.3	5862	2403	2	6	-1393.73
2.56	0.15	0.15	0.042	23.6	72	2.3	5862	2403	2	6	-1489.09
2.61	0.61	0.66	0.107	23.6	72	2.3	5862	2403	2	6	-1140.21
2.67	0.64	0.67	0.107	23.6	72	2.3	5862	2403	2	6	-1115.69
2.73	0.55	0.59	0.107	23.6	72	2.3	5862	2403	2	6	-1211.1
2.78	0.36	0.49	0.107	23.6	72	2.3	5862	2403	2	6	-1345.12
2.84	0.27	0.38	0.035	23.6	72	2.3	5862	2403	2	6	-1412.7
3.01	0.4	0.42	0.107	23.6	72	2.3	5862	2403	2	6	-1350.72
3.18	0.48	0.57	0.107	23.6	72	2.3	5862	2403	2	6	-1255.82
1.65	0.32	0.59	0.035	23.6	72	2.3	5862	2403	3	6	-1340.19
1.7	0.38	0.57	0.036	23.6	72	2.3	5862	2403	3	6	-1315.5
1.76	0.22	0.32	0.022	23.6	72	2.3	5862	2403	3	6	-1447.83
1.82	0.34	0.44	0.024	23.6	72	2.3	5862	2403	3	6	-1376.29
1.87	0.15	0.15	0.042	23.6	72	2.3	5862	2403	3	6	-1492.16
1.87	0.27	0.47	0.035	23.6	72	2.3	5862	2403	3	6	-1396.77
1.93	0.34	0.59	0.042	23.6	72	2.3	5862	2403	3	6	-1329.48
1.99	0.34	0.58	0.042	23.6	72	2.3	5862	2403	3	6	-1332.34
2.04	0.21	0.46	0.022	23.6	72	2.3	5862	2403	3	6	-1424.66
2.1	0.34	0.51	0.107	23.6	72	2.3	5862	2403	3	6	-1353.91
2.16	0.3	0.4	0.024	23.6	72	2.3	5862	2403	3	6	-1402.71
2.21	0.38	0.4	0.107	23.6	72	2.3	5862	2403	3	6	-1373.17
2.21	0.16	0.16	0.035	23.6	72	2.3	5862	2403	3	6	-1488.2
2.27	0.4	0.44	0.107	23.6	72	2.3	5862	2403	3	6	-1350.89
2.44	0.44	0.54	0.107	23.6	72	2.3	5862	2403	3	6	1022.76
2.5	0.19	0.14	0.107	23.6	72	2.3	5862	2403	3	6	-1485.95
2.56	0.3	0.42	0.035	23.6	72	2.3	5862	2403	3	6	-1393.7
2.56	0.15	0.15	0.042	23.6	72	2.3	5862	2403	3	6	-1393.7
2.61	0.61	0.66	0.107	23.6	72	2.3	5862	2403	3	6	-1140.18
2.67	0.64	0.67	0.107	23.6	72	2.3	5862	2403	3	6	-1115.67
2.73	0.55	0.59	0.107	23.6	72	2.3	5862	2403	3	6	-1211.04
2.78	0.36	0.49	0.107	23.6	72	2.3	5862	2403	3	6	-1345.08
2.84	0.27	0.38	0.035	23.6	72	2.3	5862	2403	3	6	-1412.67
3.01	0.4	0.42	0.107	23.6	72	2.3	5862	2403	3	6	-1350.69
3.18	0.48	0.57	0.107	23.6	72	2.3	5862	2403	3	6	-1255.81
1.65	0.32	0.59	0.035	23.6	72	2.3	5862	2403	4	6	-1346.95
1.7	0.38	0.57	0.036	23.6	72	2.3	5862	2403	4	6	-1322.13
1.76	0.22	0.32	0.022	23.6	72	2.3	5862	2403	4	6	-1454.24
1.82	0.34	0.44	0.024	23.6	72	2.3	5862	2403	4	6	-1382.54
1.87	0.15	0.15	0.042	23.6	72	2.3	5862	2403	4	6	-1498.18
1.87	0.27	0.47	0.035	23.6	72	2.3	5862	2403	4	6	-1402.88
1.93	0.34	0.59	0.042	23.6	72	2.3	5862	2403	4	6	-1335.44
1.99	0.34	0.58	0.042	23.6	72	2.3	5862	2403	4	6	-1338.15
2.04	0.21	0.46	0.022	23.6	72	2.3	5862	2403	4	6	-1430.25
2.1	0.34	0.51	0.107	23.6	72	2.3	5862	2403	4	6	-1358.88
2.16	0.3	0.4	0.024	23.6	72	2.3	5862	2403	4	6	-1408
2.21	0.38	0.4	0.107	23.6	72	2.3	5862	2403	4	6	-1378.35
2.21	0.16	0.16	0.035	23.6	72	2.3	5862	2403	4	6	-1493.3
2.27	0.4	0.44	0.107	23.6	72	2.3	5862	2403	4	6	-1355.9
2.44	0.44	0.54	0.107	23.6	72	2.3	5862	2403	4	6	-1297.91
2.5	0.19	0.14	0.107	23.6	72	2.3	5862	2403	4	6	-1490.3
2.56	0.3	0.42	0.035	23.6	72	2.3	5862	2403	4	6	-1397.97
2.56	0.15	0.15	0.042	23.6	72	2.3	5862	2403	4	6	-1493.27
2.61	0.61	0.66	0.107	23.6	72	2.3	5862	2403	4	6	-1144.47
2.67	0.64	0.67	0.107	23.6	72	2.3	5862	2403	4	6	-1119.81
2.73	0.55	0.59	0.107	23.6	72	2.3	5862	2403	4	6	-1215
2.78	0.36	0.49	0.107	23.6	72	2.3	5862	2403	4	6	-1348.83
2.84	0.27	0.38	0.035	23.6	72	2.3	5862	2403	4	6	-1416.25
3.01	0.4	0.42	0.107	23.6	72	2.3	5862	2403	4	6	-1353.9
3.18	0.48	0.57	0.107	23.6	72	2.3	5862	2403	4	6	-1258.7
1.65	0.32	0.59	0.035	25.9	72	1.9	6794	2212	1	7	-1401.13
1.7	0.38	0.57	0.036	25.9	72	1.9	6794	2212	1	7	-1375.45
1.76	0.22	0.32	0.022	25.9	72	1.9	6794	2212	1	7	-1502.05
1.82	0.34	0.44	0.024	25.9	72	1.9	6794	2212	1	7	-1431.29
1.87	0.15	0.15	0.042	25.9	72	1.9	6794	2212	1	7	-1541.06
1.87	0.27	0.47	0.035	25.9	72	1.9	6794	2212	1	7	-1449.7
1.93	0.34	0.59	0.042	25.9	72	1.9	6794	2212	1	7	-1383.65
1.99	0.34	0.58	0.042	25.9	72	1.9	6794	2212	1	7	-1385.1
2.04	0.21	0.46	0.022	25.9	72	1.9	6794	2212	1	7	-1471.6
2.1	0.34	0.51	0.107	25.9	72	1.9	6794	2212	1	7	-1402.76
2.16	0.3	0.4	0.024	25.9	72	1.9	6794	2212	1	7	-1447.86
2.21	0.38	0.4	0.107	25.9	72	1.9	6794	2212	1	7	-1418.18
2.21	0.16	0.16	0.035	25.9	72	1.9	6794	2212	1	7	-1528.82
2.27	0.4	0.44	0.107	25.9	72	1.9	6794	2212	1	7	-1395.47
2.44	0.44	0.54	0.107	25.9	72	1.9	6794	2212	1	7	-1336.2
2.5	0.19	0.14	0.107	25.9	72	1.9	6794	2212	1	7	-1519.03
2.56	0.3	0.42	0.035	25.9	72	1.9	6794	2212	1	7	-1430.14
2.56	0.15	0.15	0.042	25.9	72	1.9	6794	2212	1	7	-1520.75
2.61	0.61	0.66	0.107	25.9	72	1.9	6794	2212	1	7	-1186.14
2.67	0.64	0.67	0.107	25.9	72	1.9	6794	2212	1	7	-1161.26
2.73	0.55	0.59	0.107	25.9	72	1.9	6794	2212	1	7	-1250.58
2.78	0.36	0.49	0.107	25.9	72	1.9	6794	2212	1	7	-1378.2
2.84	0.27	0.38	0.035	25.9	72	1.9	6794	2212	1	7	-1440.75
3.01	0.4	0.42	0.107	25.9	72	1.9	6794	2212	1	7	-1377.24
3.18	0.48	0.57	0.107	25.9	72	1.9	6794	2212	1	7	-1283.24
1.65	0.32	0.59	0.035	25.9	72	1.9	6794	2212	2	7	-1677.02
1.7	0.38	0.57	0.036	25.9	72	1.9	6794	2212	2	7	-1646.51
1.76	0.22	0.32	0.022	25.9	72	1.9	6794	2212	2	7	-1796.38
1.82	0.34	0.44	0.024	25.9	72	1.9	6794	2212	2	7	-1712.51
1.87	0.15	0.15	0.042	25.9	72	1.9	6794	2212	2	7	-1842.47
1.87	0.27	0.47	0.035	25.9	72	1.9	6794	2212	2	7	-1734.21
1.93	0.34	0.59	0.042	25.9	72	1.9	6794	2212	2	7	-1655.89
1.99	0.34	0.58	0.042	25.9	72	1.9	6794	2212	2	7	-1657.5
2.04	0.21	0.46	0.022	25.9	72	1.9	6794	2212	2	7	-1759.83
2.1	0.34	0.51	0.107	25.9	72	1.9	6794	2212	2	7	-1678.15
2.16	0.3	0.4	0.024	25.9	72	1.9	6794	2212	2	7	-1731.44
2.21	0.38	0.4	0.107	25.9	72	1.9	6794	2212	2	7	-1696.13
2.21	0.16	0.16	0.035	25.9	72	1.9	6794	2212	2	7	-1827.17
2.27	0.4	0.44	0.107	25.9	72	1.9	6794	2212	2	7	-1669.05
2.44	0.44	0.54	0.107	25.9	72	1.9	6794	2212	2	7	-1598.39
2.5	0.19	0.14	0.107	25.9	72	1.9	6794	2212	2	7	-1814.78
2.56	0.3	0.42	0.035	25.9	72	1.9	6794	2212	2	7	-1709.31
2.56	0.15	0.15	0.042	25.9	72	1.9	6794	2212	2	7	-1816.62
2.61	0.61	0.66	0.107	25.9	72	1.9	6794	2212	2	7	-1420.09
2.67	0.64	0.67	0.107	25.9	72	1.9	6794	2212	2	7	-1390.41
2.73	0.55	0.59	0.107	25.9	72	1.9	6794	2212	2	7	-1496.02
2.78	0.36	0.49	0.107	25.9	72	1.9	6794	2212	2	7	-1647
2.84	0.27	0.38	0.035	25.9	72	1.9	6794	2212	2	7	-1720.93
3.01	0.4	0.42	0.107	25.9	72	1.9	6794	2212	2	7	-1645.02
3.18	0.48	0.57	0.107	25.9	72	1.9	6794	2212	2	7	-1533.02
1.65	0.32	0.59	0.035	25.9	72	1.9	6794	2212	3	7	-1677.04
1.7	0.38	0.57	0.036	25.9	72	1.9	6794	2212	3	7	-1646.54
1.76	0.22	0.32	0.022	25.9	72	1.9	6794	2212	3	7	-1796.38
1.82	0.34	0.44	0.024	25.9	72	1.9	6794	2212	3	7	-1712.51
1.87	0.15	0.15	0.042	25.9	72	1.9	6794	2212	3	7	-1842.47
1.87	0.27	0.47	0.035	25.9	72	1.9	6794	2212	3	7	-1734.23
1.93	0.34	0.59	0.042	25.9	72	1.9	6794	2212	3	7	-1655.9
1.99	0.34	0.58	0.042	25.9	72	1.9	6794	2212	3	7	-1657.49
2.04	0.21	0.46	0.022	25.9	72	1.9	6794	2212	3	7	-1759.83
2.1	0.34	0.51	0.107	25.9	72	1.9	6794	2212	3	7	-1678.18
2.16	0.3	0.4	0.024	25.9	72	1.9	6794	2212	3	7	-1731.46
2.21	0.38	0.4	0.107	25.9	72	1.9	6794	2212	3	7	-1696.13
2.21	0.16	0.16	0.035	25.9	72	1.9	6794	2212	3	7	-1827.19
2.27	0.4	0.44	0.107	25.9	72	1.9	6794	2212	3	7	-1669.06
2.44	0.44	0.54	0.107	25.9	72	1.9	6794	2212	3	7	247.433
2.5	0.19	0.14	0.107	25.9	72	1.9	6794	2212	3	7	-1814.83
2.56	0.3	0.42	0.035	25.9	72	1.9	6794	2212	3	7	-1709.35
2.56	0.15	0.15	0.042	25.9	72	1.9	6794	2212	3	7	-1709.35
2.61	0.61	0.66	0.107	25.9	72	1.9	6794	2212	3	7	-1420.09
2.67	0.64	0.67	0.107	25.9	72	1.9	6794	2212	3	7	-1390.45
2.73	0.55	0.59	0.107	25.9	72	1.9	6794	2212	3	7	-1496.07
2.78	0.36	0.49	0.107	25.9	72	1.9	6794	2212	3	7	-1647.03
2.84	0.27	0.38	0.035	25.9	72	1.9	6794	2212	3	7	-1720.95
3.01	0.4	0.42	0.107	25.9	72	1.9	6794	2212	3	7	-1645.06
3.18	0.48	0.57	0.107	25.9	72	1.9	6794	2212	3	7	-1533.05
1.65	0.32	0.59	0.035	25.9	72	1.9	6794	2212	4	7	-1688.3
1.7	0.38	0.57	0.036	25.9	72	1.9	6794	2212	4	7	-1657.63
1.76	0.22	0.32	0.022	25.9	72	1.9	6794	2212	4	7	-1807.17
1.82	0.34	0.44	0.024	25.9	72	1.9	6794	2212	4	7	-1723.11
1.87	0.15	0.15	0.042	25.9	72	1.9	6794	2212	4	7	-1852.77
1.87	0.27	0.47	0.035	25.9	72	1.9	6794	2212	4	7	-1744.58
1.93	0.34	0.59	0.042	25.9	72	1.9	6794	2212	4	7	-1666.13
1.99	0.34	0.58	0.042	25.9	72	1.9	6794	2212	4	7	-1667.5
2.04	0.21	0.46	0.022	25.9	72	1.9	6794	2212	4	7	-1769.54
2.1	0.34	0.51	0.107	25.9	72	1.9	6794	2212	4	7	-1687.74
2.16	0.3	0.4	0.024	25.9	72	1.9	6794	2212	4	7	-1740.79
2.21	0.38	0.4	0.107	25.9	72	1.9	6794	2212	4	7	-1705.27
2.21	0.16	0.16	0.035	25.9	72	1.9	6794	2212	4	7	-1836.23
2.27	0.4	0.44	0.107	25.9	72	1.9	6794	2212	4	7	-1678.01
2.44	0.44	0.54	0.107	25.9	72	1.9	6794	2212	4	7	-1606.8
2.5	0.19	0.14	0.107	25.9	72	1.9	6794	2212	4	7	-1822.88
2.56	0.3	0.42	0.035	25.9	72	1.9	6794	2212	4	7	-1717.28
2.56	0.15	0.15	0.042	25.9	72	1.9	6794	2212	4	7	-1824.54
2.61	0.61	0.66	0.107	25.9	72	1.9	6794	2212	4	7	-1428.05
2.67	0.64	0.67	0.107	25.9	72	1.9	6794	2212	4	7	-1398.2
2.73	0.55	0.59	0.107	25.9	72	1.9	6794	2212	4	7	-1503.59
2.78	0.36	0.49	0.107	25.9	72	1.9	6794	2212	4	7	-1654.28
2.84	0.27	0.38	0.035	25.9	72	1.9	6794	2212	4	7	-1727.96
3.01	0.4	0.42	0.107	25.9	72	1.9	6794	2212	4	7	-1651.61
3.18	0.48	0.57	0.107	25.9	72	1.9	6794	2212	4	7	-1539.17
1.65	0.32	0.59	0.035	25.6	75	2.1	4933	2222	1	8	-1335.84
1.7	0.38	0.57	0.036	25.6	75	2.1	4933	2222	1	8	-1311.93
1.76	0.22	0.32	0.022	25.6	75	2.1	4933	2222	1	8	-1428.76
1.82	0.34	0.44	0.024	25.6	75	2.1	4933	2222	1	8	-1363.13
1.87	0.15	0.15	0.042	25.6	75	2.1	4933	2222	1	8	-1464.35
1.87	0.27	0.47	0.035	25.6	75	2.1	4933	2222	1	8	-1379.92
1.93	0.34	0.59	0.042	25.6	75	2.1	4933	2222	1	8	-1318.75
1.99	0.34	0.58	0.042	25.6	75	2.1	4933	2222	1	8	-1319.78
2.04	0.21	0.46	0.022	25.6	75	2.1	4933	2222	1	8	-1399.47
2.1	0.34	0.51	0.107	25.6	75	2.1	4933	2222	1	8	-1335.61
2.16	0.3	0.4	0.024	25.6	75	2.1	4933	2222	1	8	-1377
2.21	0.38	0.4	0.107	25.6	75	2.1	4933	2222	1	8	-1349.22
2.21	0.16	0.16	0.035	25.6	75	2.1	4933	2222	1	8	-1451.48
2.27	0.4	0.44	0.107	25.6	75	2.1	4933	2222	1	8	-1327.99
2.44	0.44	0.54	0.107	25.6	75	2.1	4933	2222	1	8	-1272.26
2.5	0.19	0.14	0.107	25.6	75	2.1	4933	2222	1	8	-1440.86
2.56	0.3	0.42	0.035	25.6	75	2.1	4933	2222	1	8	-1358.35
2.56	0.15	0.15	0.042	25.6	75	2.1	4933	2222	1	8	-1442.08
2.61	0.61	0.66	0.107	25.6	75	2.1	4933	2222	1	8	-1132.51
2.67	0.64	0.67	0.107	25.6	75	2.1	4933	2222	1	8	-1109.16
2.73	0.55	0.59	0.107	25.6	75	2.1	4933	2222	1	8	-1191.33
2.78	0.36	0.49	0.107	25.6	75	2.1	4933	2222	1	8	-1308.9
2.84	0.27	0.38	0.035	25.6	75	2.1	4933	2222	1	8	-1366.27
3.01	0.4	0.42	0.107	25.6	75	2.1	4933	2222	1	8	-1306.29
3.18	0.48	0.57	0.107	25.6	75	2.1	4933	2222	1	8	-1218.1
1.65	0.32	0.59	0.035	25.6	75	2.1	4933	2222	2	8	-1599.03
1.7	0.38	0.57	0.036	25.6	75	2.1	4933	2222	2	8	-1570.67
1.76	0.22	0.32	0.022	25.6	75	2.1	4933	2222	2	8	-1708.96
1.82	0.34	0.44	0.024	25.6	75	2.1	4933	2222	2	8	-1631.27
1.87	0.15	0.15	0.042	25.6	75	2.1	4933	2222	2	8	-1751.07
1.87	0.27	0.47	0.035	25.6	75	2.1	4933	2222	2	8	-1651.14
1.93	0.34	0.59	0.042	25.6	75	2.1	4933	2222	2	8	-1578.54
1.99	0.34	0.58	0.042	25.6	75	2.1	4933	2222	2	8	-1579.79
2.04	0.21	0.46	0.022	25.6	75	2.1	4933	2222	2	8	-1674.03
2.1	0.34	0.51	0.107	25.6	75	2.1	4933	2222	2	8	-1598.3
2.16	0.3	0.4	0.024	25.6	75	2.1	4933	2222	2	8	-1647.26
2.21	0.38	0.4	0.107	25.6	75	2.1	4933	2222	2	8	-1614.34
2.21	0.16	0.16	0.035	25.6	75	2.1	4933	2222	2	8	-1735.35
2.27	0.4	0.44	0.107	25.6	75	2.1	4933	2222	2	8	-1588.99
2.44	0.44	0.54	0.107	25.6	75	2.1	4933	2222	2	8	-1522.65
2.5	0.19	0.14	0.107	25.6	75	2.1	4933	2222	2	8	-1722.17
2.56	0.3	0.42	0.035	25.6	75	2.1	4933	2222	2	8	-1624.33
2.56	0.15	0.15	0.042	25.6	75	2.1	4933	2222	2	8	-1723.44
2.61	0.61	0.66	0.107	25.6	75	2.1	4933	2222	2	8	-1356.77
2.67	0.64	0.67	0.107	25.6	75	2.1	4933	2222	2	8	-1328.96
2.73	0.55	0.59	0.107	25.6	75	2.1	4933	2222	2	8	-1426.08
2.78	0.36	0.49	0.107	25.6	75	2.1	4933	2222	2	8	-1565.02
2.84	0.27	0.38	0.035	25.6	75	2.1	4933	2222	2	8	-1632.81
3.01	0.4	0.42	0.107	25.6	75	2.1	4933	2222	2	8	-1561.23
3.18	0.48	0.57	0.107	25.6	75	2.1	4933	2222	2	8	-1456.16
1.65	0.32	0.59	0.035	25.6	75	2.1	4933	2222	3	8	-1598.92
1.7	0.38	0.57	0.036	25.6	75	2.1	4933	2222	3	8	-1570.58
1.76	0.22	0.32	0.022	25.6	75	2.1	4933	2222	3	8	-1708.86
1.82	0.34	0.44	0.024	25.6	75	2.1	4933	2222	3	8	-1631.16
1.87	0.15	0.15	0.042	25.6	75	2.1	4933	2222	3	8	-1750.99
1.87	0.27	0.47	0.035	25.6	75	2.1	4933	2222	3	8	-1651.02
1.93	0.34	0.59	0.042	25.6	75	2.1	4933	2222	3	8	-1578.43
1.99	0.34	0.58	0.042	25.6	75	2.1	4933	2222	3	8	-1579.72
2.04	0.21	0.46	0.022	25.6	75	2.1	4933	2222	3	8	-1673.93
2.1	0.34	0.51	0.107	25.6	75	2.1	4933	2222	3	8	-1598.22
2.16	0.3	0.4	0.024	25.6	75	2.1	4933	2222	3	8	-1647.2
2.21	0.38	0.4	0.107	25.6	75	2.1	4933	2222	3	8	-1614.24
2.21	0.16	0.16	0.035	25.6	75	2.1	4933	2222	3	8	-1735.28
2.27	0.4	0.44	0.107	25.6	75	2.1	4933	2222	3	8	-1588.94
2.44	0.44	0.54	0.107	25.6	75	2.1	4933	2222	3	8	-7763.72
2.5	0.19	0.14	0.107	25.6	75	2.1	4933	2222	3	8	-1722.07
2.56	0.3	0.42	0.035	25.6	75	2.1	4933	2222	3	8	-1624.26
2.56	0.15	0.15	0.042	25.6	75	2.1	4933	2222	3	8	-1624.26
2.61	0.61	0.66	0.107	25.6	75	2.1	4933	2222	3	8	-1356.7
2.67	0.64	0.67	0.107	25.6	75	2.1	4933	2222	3	8	-1328.86
2.73	0.55	0.59	0.107	25.6	75	2.1	4933	2222	3	8	-1425.95
2.78	0.36	0.49	0.107	25.6	75	2.1	4933	2222	3	8	-1564.98
2.84	0.27	0.38	0.035	25.6	75	2.1	4933	2222	3	8	-1632.74
3.01	0.4	0.42	0.107	25.6	75	2.1	4933	2222	3	8	-1561.14
3.18	0.48	0.57	0.107	25.6	75	2.1	4933	2222	3	8	-1456.09
1.65	0.32	0.59	0.035	25.6	75	2.1	4933	2222	4	8	-1614.86
1.7	0.38	0.57	0.036	25.6	75	2.1	4933	2222	4	8	-1586.2
1.76	0.22	0.32	0.022	25.6	75	2.1	4933	2222	4	8	-1724.17
1.82	0.34	0.44	0.024	25.6	75	2.1	4933	2222	4	8	-1646.23
1.87	0.15	0.15	0.042	25.6	75	2.1	4933	2222	4	8	-1765.75
1.87	0.27	0.47	0.035	25.6	75	2.1	4933	2222	4	8	-1665.74
1.93	0.34	0.59	0.042	25.6	75	2.1	4933	2222	4	8	-1592.93
1.99	0.34	0.58	0.042	25.6	75	2.1	4933	2222	4	8	-1593.9
2.04	0.21	0.46	0.022	25.6	75	2.1	4933	2222	4	8	-1687.87
2.1	0.34	0.51	0.107	25.6	75	2.1	4933	2222	4	8	-1611.89
2.16	0.3	0.4	0.024	25.6	75	2.1	4933	2222	4	8	-1660.58
2.21	0.38	0.4	0.107	25.6	75	2.1	4933	2222	4	8	-1627.38
2.21	0.16	0.16	0.035	25.6	75	2.1	4933	2222	4	8	-1748.4
2.27	0.4	0.44	0.107	25.6	75	2.1	4933	2222	4	8	-1601.78
2.44	0.44	0.54	0.107	25.6	75	2.1	4933	2222	4	8	-1534.69
2.5	0.19	0.14	0.107	25.6	75	2.1	4933	2222	4	8	-1733.88
2.56	0.3	0.42	0.035	25.6	75	2.1	4933	2222	4	8	-1635.84
2.56	0.15	0.15	0.042	25.6	75	2.1	4933	2222	4	8	-1734.95
2.61	0.61	0.66	0.107	25.6	75	2.1	4933	2222	4	8	-1368.03
2.67	0.64	0.67	0.107	25.6	75	2.1	4933	2222	4	8	-1339.99
2.73	0.55	0.59	0.107	25.6	75	2.1	4933	2222	4	8	-1436.84
2.78	0.36	0.49	0.107	25.6	75	2.1	4933	2222	4	8	-1575.58
2.84	0.27	0.38	0.035	25.6	75	2.1	4933	2222	4	8	-1643.15
3.01	0.4	0.42	0.107	25.6	75	2.1	4933	2222	4	8	-1570.85
3.18	0.48	0.57	0.107	25.6	75	2.1	4933	2222	4	8	-1465.11
1.65	0.32	0.59	0.035	22.3	80	2.9	4023	2019	1	9	-285.127
1.7	0.38	0.57	0.036	22.3	80	2.9	4023	2019	1	9	-274.956
1.76	0.22	0.32	0.022	22.3	80	2.9	4023	2019	1	9	-340.941
1.82	0.34	0.44	0.024	22.3	80	2.9	4023	2019	1	9	-309.016
1.87	0.15	0.15	0.042	22.3	80	2.9	4023	2019	1	9	-368.213
1.87	0.27	0.47	0.035	22.3	80	2.9	4023	2019	1	9	-321.934
1.93	0.34	0.59	0.042	22.3	80	2.9	4023	2019	1	9	-293.501
1.99	0.34	0.58	0.042	22.3	80	2.9	4023	2019	1	9	-296.923
2.04	0.21	0.46	0.022	22.3	80	2.9	4023	2019	1	9	-346.099
2.1	0.34	0.51	0.107	22.3	80	2.9	4023	2019	1	9	-318.017
2.16	0.3	0.4	0.024	22.3	80	2.9	4023	2019	1	9	-349.733
2.21	0.38	0.4	0.107	22.3	80	2.9	4023	2019	1	9	-340.964
2.21	0.16	0.16	0.035	22.3	80	2.9	4023	2019	1	9	-392.315
2.27	0.4	0.44	0.107	22.3	80	2.9	4023	2019	1	9	-335.959
2.44	0.44	0.54	0.107	22.3	80	2.9	4023	2019	1	9	-324.098
2.5	0.19	0.14	0.107	22.3	80	2.9	4023	2019	1	9	-416.397
2.56	0.3	0.42	0.035	22.3	80	2.9	4023	2019	1	9	-384.343
2.56	0.15	0.15	0.042	22.3	80	2.9	4023	2019	1	9	-423.778
2.61	0.61	0.66	0.107	22.3	80	2.9	4023	2019	1	9	-280.334
2.67	0.64	0.67	0.107	22.3	80	2.9	4023	2019	1	9	-276.53
2.73	0.55	0.59	0.107	22.3	80	2.9	4023	2019	1	9	-323.982
2.78	0.36	0.49	0.107	22.3	80	2.9	4023	2019	1	9	-388.843
2.84	0.27	0.38	0.035	22.3	80	2.9	4023	2019	1	9	-424.434
3.01	0.4	0.42	0.107	22.3	80	2.9	4023	2019	1	9	-402.972
3.18	0.48	0.57	0.107	22.3	80	2.9	4023	2019	1	9	-375.346
1.65	0.32	0.59	0.035	22.3	80	2.9	4023	2019	2	9	-264.481
1.7	0.38	0.57	0.036	22.3	80	2.9	4023	2019	2	9	-254.153
1.76	0.22	0.32	0.022	22.3	80	2.9	4023	2019	2	9	-331.238
1.82	0.34	0.44	0.024	22.3	80	2.9	4023	2019	2	9	-296.707
1.87	0.15	0.15	0.042	22.3	80	2.9	4023	2019	2	9	-362.079
1.87	0.27	0.47	0.035	22.3	80	2.9	4023	2019	2	9	-310.086
1.93	0.34	0.59	0.042	22.3	80	2.9	4023	2019	2	9	-275.718
1.99	0.34	0.58	0.042	22.3	80	2.9	4023	2019	2	9	-283.535
2.04	0.21	0.46	0.022	22.3	80	2.9	4023	2019	2	9	-339.844
2.1	0.34	0.51	0.107	22.3	80	2.9	4023	2019	2	9	-305.357
2.16	0.3	0.4	0.024	22.3	80	2.9	4023	2019	2	9	-341.076
2.21	0.38	0.4	0.107	22.3	80	2.9	4023	2019	2	9	-331.122
2.21	0.16	0.16	0.035	22.3	80	2.9	4023	2019	2	9	-389.948
2.27	0.4	0.44	0.107	22.3	80	2.9	4023	2019	2	9	-323.319
2.44	0.44	0.54	0.107	22.3	80	2.9	4023	2019	2	9	-310.858
2.5	0.19	0.14	0.107	22.3	80	2.9	4023	2019	2	9	-418.914
2.56	0.3	0.42	0.035	22.3	80	2.9	4023	2019	2	9	-383.451
2.56	0.15	0.15	0.042	22.3	80	2.9	4023	2019	2	9	-431.542
2.61	0.61	0.66	0.107	22.3	80	2.9	4023	2019	2	9	-263.806
2.67	0.64	0.67	0.107	22.3	80	2.9	4023	2019	2	9	-256.387
2.73	0.55	0.59	0.107	22.3	80	2.9	4023	2019	2	9	-311.259
2.78	0.36	0.49	0.107	22.3	80	2.9	4023	2019	2	9	-388.207
2.84	0.27	0.38	0.035	22.3	80	2.9	4023	2019	2	9	-430.922
3.01	0.4	0.42	0.107	22.3	80	2.9	4023	2019	2	9	-413.804
3.18	0.48	0.57	0.107	22.3	80	2.9	4023	2019	2	9	-394.231
1.65	0.32	0.59	0.035	22.3	80	2.9	4023	2019	3	9	-270.274
1.7	0.38	0.57	0.036	22.3	80	2.9	4023	2019	3	9	-260.113
1.76	0.22	0.32	0.022	22.3	80	2.9	4023	2019	3	9	-336.301
1.82	0.34	0.44	0.024	22.3	80	2.9	4023	2019	3	9	-301.795
1.87	0.15	0.15	0.042	22.3	80	2.9	4023	2019	3	9	-367.488
1.87	0.27	0.47	0.035	22.3	80	2.9	4023	2019	3	9	-315.147
1.93	0.34	0.59	0.042	22.3	80	2.9	4023	2019	3	9	-281.348
1.99	0.34	0.58	0.042	22.3	80	2.9	4023	2019	3	9	-287.542
2.04	0.21	0.46	0.022	22.3	80	2.9	4023	2019	3	9	-341.693
2.1	0.34	0.51	0.107	22.3	80	2.9	4023	2019	3	9	-310.448
2.16	0.3	0.4	0.024	22.3	80	2.9	4023	2019	3	9	-345.633
2.21	0.38	0.4	0.107	22.3	80	2.9	4023	2019	3	9	-334.78
2.21	0.16	0.16	0.035	22.3	80	2.9	4023	2019	3	9	-395.046
2.27	0.4	0.44	0.107	22.3	80	2.9	4023	2019	3	9	-329.042
2.44	0.44	0.54	0.107	22.3	80	2.9	4023	2019	3	9	-4314.82
2.5	0.19	0.14	0.107	22.3	80	2.9	4023	2019	3	9	-423.914
2.56	0.3	0.42	0.035	22.3	80	2.9	4023	2019	3	9	-387.132
2.56	0.15	0.15	0.042	22.3	80	2.9	4023	2019	3	9	-387.132
2.61	0.61	0.66	0.107	22.3	80	2.9	4023	2019	3	9	-269.785
2.67	0.64	0.67	0.107	22.3	80	2.9	4023	2019	3	9	-261.136
2.73	0.55	0.59	0.107	22.3	80	2.9	4023	2019	3	9	-314.699
2.78	0.36	0.49	0.107	22.3	80	2.9	4023	2019	3	9	-391.662
2.84	0.27	0.38	0.035	22.3	80	2.9	4023	2019	3	9	-435.297
3.01	0.4	0.42	0.107	22.3	80	2.9	4023	2019	3	9	-416.572
3.18	0.48	0.57	0.107	22.3	80	2.9	4023	2019	3	9	-397.741
1.65	0.32	0.59	0.035	22.3	80	2.9	4023	2019	4	9	-274.794
1.7	0.38	0.57	0.036	22.3	80	2.9	4023	2019	4	9	-262.547
1.76	0.22	0.32	0.022	22.3	80	2.9	4023	2019	4	9	-342.861
1.82	0.34	0.44	0.024	22.3	80	2.9	4023	2019	4	9	-304.17
1.87	0.15	0.15	0.042	22.3	80	2.9	4023	2019	4	9	-370.444
1.87	0.27	0.47	0.035	22.3	80	2.9	4023	2019	4	9	-319.126
1.93	0.34	0.59	0.042	22.3	80	2.9	4023	2019	4	9	-284.305
1.99	0.34	0.58	0.042	22.3	80	2.9	4023	2019	4	9	-294.502
2.04	0.21	0.46	0.022	22.3	80	2.9	4023	2019	4	9	-347.456
2.1	0.34	0.51	0.107	22.3	80	2.9	4023	2019	4	9	-317.518
2.16	0.3	0.4	0.024	22.3	80	2.9	4023	2019	4	9	-350.922
2.21	0.38	0.4	0.107	22.3	80	2.9	4023	2019	4	9	-339.065
2.21	0.16	0.16	0.035	22.3	80	2.9	4023	2019	4	9	-399.036
2.27	0.4	0.44	0.107	22.3	80	2.9	4023	2019	4	9	-332.342
2.44	0.44	0.54	0.107	22.3	80	2.9	4023	2019	4	9	-319.137
2.5	0.19	0.14	0.107	22.3	80	2.9	4023	2019	4	9	-429.633
2.56	0.3	0.42	0.035	22.3	80	2.9	4023	2019	4	9	-393.738
2.56	0.15	0.15	0.042	22.3	80	2.9	4023	2019	4	9	-439.047
2.61	0.61	0.66	0.107	22.3	80	2.9	4023	2019	4	9	-273.681
2.67	0.64	0.67	0.107	22.3	80	2.9	4023	2019	4	9	-264.583
2.73	0.55	0.59	0.107	22.3	80	2.9	4023	2019	4	9	-318.018
2.78	0.36	0.49	0.107	22.3	80	2.9	4023	2019	4	9	-394.872
2.84	0.27	0.38	0.035	22.3	80	2.9	4023	2019	4	9	-440.911
3.01	0.4	0.42	0.107	22.3	80	2.9	4023	2019	4	9	-420.704
3.18	0.48	0.57	0.107	22.3	80	2.9	4023	2019	4	9	-399.553
1.65	0.32	0.59	0.035	17.7	82	3.2	5277	1317	1	10	575.423
1.7	0.38	0.57	0.036	17.7	82	3.2	5277	1317	1	10	560.928
1.76	0.22	0.32	0.022	17.7	82	3.2	5277	1317	1	10	547.529
1.82	0.34	0.44	0.024	17.7	82	3.2	5277	1317	1	10	538.672
1.87	0.15	0.15	0.042	17.7	82	3.2	5277	1317	1	10	524.922
1.87	0.27	0.47	0.035	17.7	82	3.2	5277	1317	1	10	527.878
1.93	0.34	0.59	0.042	17.7	82	3.2	5277	1317	1	10	516.422
1.99	0.34	0.58	0.042	17.7	82	3.2	5277	1317	1	10	507.03
2.04	0.21	0.46	0.022	17.7	82	3.2	5277	1317	1	10	493.545
2.1	0.34	0.51	0.107	17.7	82	3.2	5277	1317	1	10	486.51
2.16	0.3	0.4	0.024	17.7	82	3.2	5277	1317	1	10	466.52
2.21	0.38	0.4	0.107	17.7	82	3.2	5277	1317	1	10	453.507
2.21	0.16	0.16	0.035	17.7	82	3.2	5277	1317	1	10	450.406
2.27	0.4	0.44	0.107	17.7	82	3.2	5277	1317	1	10	441.448
2.44	0.44	0.54	0.107	17.7	82	3.2	5277	1317	1	10	417.119
2.5	0.19	0.14	0.107	17.7	82	3.2	5277	1317	1	10	405.722
2.56	0.3	0.42	0.035	17.7	82	3.2	5277	1317	1	10	397.445
2.56	0.15	0.15	0.042	17.7	82	3.2	5277	1317	1	10	396.251
2.61	0.61	0.66	0.107	17.7	82	3.2	5277	1317	1	10	390.326
2.67	0.64	0.67	0.107	17.7	82	3.2	5277	1317	1	10	377.407
2.73	0.55	0.59	0.107	17.7	82	3.2	5277	1317	1	10	363.72
2.78	0.36	0.49	0.107	17.7	82	3.2	5277	1317	1	10	354.992
2.84	0.27	0.38	0.035	17.7	82	3.2	5277	1317	1	10	348.147
3.01	0.4	0.42	0.107	17.7	82	3.2	5277	1317	1	10	332.792
3.18	0.48	0.57	0.107	17.7	82	3.2	5277	1317	1	10	311.773
1.65	0.32	0.59	0.035	17.7	82	3.2	5277	1317	2	10	496.834
1.7	0.38	0.57	0.036	17.7	82	3.2	5277	1317	2	10	489.147
1.76	0.22	0.32	0.022	17.7	82	3.2	5277	1317	2	10	476.266
1.82	0.34	0.44	0.024	17.7	82	3.2	5277	1317	2	10	466.901
1.87	0.15	0.15	0.042	17.7	82	3.2	5277	1317	2	10	451.646
1.87	0.27	0.47	0.035	17.7	82	3.2	5277	1317	2	10	449.038
1.93	0.34	0.59	0.042	17.7	82	3.2	5277	1317	2	10	433.755
1.99	0.34	0.58	0.042	17.7	82	3.2	5277	1317	2	10	420.674
2.04	0.21	0.46	0.022	17.7	82	3.2	5277	1317	2	10	405.368
2.1	0.34	0.51	0.107	17.7	82	3.2	5277	1317	2	10	396.522
2.16	0.3	0.4	0.024	17.7	82	3.2	5277	1317	2	10	384.546
2.21	0.38	0.4	0.107	17.7	82	3.2	5277	1317	2	10	378.203
2.21	0.16	0.16	0.035	17.7	82	3.2	5277	1317	2	10	372.579
2.27	0.4	0.44	0.107	17.7	82	3.2	5277	1317	2	10	369.658
2.44	0.44	0.54	0.107	17.7	82	3.2	5277	1317	2	10	337.446
2.5	0.19	0.14	0.107	17.7	82	3.2	5277	1317	2	10	328.385
2.56	0.3	0.42	0.035	17.7	82	3.2	5277	1317	2	10	322.937
2.56	0.15	0.15	0.042	17.7	82	3.2	5277	1317	2	10	321.006
2.61	0.61	0.66	0.107	17.7	82	3.2	5277	1317	2	10	323.987
2.67	0.64	0.67	0.107	17.7	82	3.2	5277	1317	2	10	319.727
2.73	0.55	0.59	0.107	17.7	82	3.2	5277	1317	2	10	310.72
2.78	0.36	0.49	0.107	17.7	82	3.2	5277	1317	2	10	302.452
2.84	0.27	0.38	0.035	17.7	82	3.2	5277	1317	2	10	294.874
3.01	0.4	0.42	0.107	17.7	82	3.2	5277	1317	2	10	280.792
3.18	0.48	0.57	0.107	17.7	82	3.2	5277	1317	2	10	262.601
1.65	0.32	0.59	0.035	17.7	82	3.2	5277	1317	3	10	493.149
1.7	0.38	0.57	0.036	17.7	82	3.2	5277	1317	3	10	481.113
1.76	0.22	0.32	0.022	17.7	82	3.2	5277	1317	3	10	469.634
1.82	0.34	0.44	0.024	17.7	82	3.2	5277	1317	3	10	461.192
1.87	0.15	0.15	0.042	17.7	82	3.2	5277	1317	3	10	451.605
1.87	0.27	0.47	0.035	17.7	82	3.2	5277	1317	3	10	445.155
1.93	0.34	0.59	0.042	17.7	82	3.2	5277	1317	3	10	426.653
1.99	0.34	0.58	0.042	17.7	82	3.2	5277	1317	3	10	414.783
2.04	0.21	0.46	0.022	17.7	82	3.2	5277	1317	3	10	399.734
2.1	0.34	0.51	0.107	17.7	82	3.2	5277	1317	3	10	391.022
2.16	0.3	0.4	0.024	17.7	82	3.2	5277	1317	3	10	383.259
2.21	0.38	0.4	0.107	17.7	82	3.2	5277	1317	3	10	374.844
2.21	0.16	0.16	0.035	17.7	82	3.2	5277	1317	3	10	371.408
2.27	0.4	0.44	0.107	17.7	82	3.2	5277	1317	3	10	368.198
2.44	0.44	0.54	0.107	17.7	82	3.2	5277	1317	3	10	-604.387
2.5	0.19	0.14	0.107	17.7	82	3.2	5277	1317	3	10	324.792
2.56	0.3	0.42	0.035	17.7	82	3.2	5277	1317	3	10	320.755
2.56	0.15	0.15	0.042	17.7	82	3.2	5277	1317	3	10	320.755
2.61	0.61	0.66	0.107	17.7	82	3.2	5277	1317	3	10	317.497
2.67	0.64	0.67	0.107	17.7	82	3.2	5277	1317	3	10	312.922
2.73	0.55	0.59	0.107	17.7	82	3.2	5277	1317	3	10	304.372
2.78	0.36	0.49	0.107	17.7	82	3.2	5277	1317	3	10	296.069
2.84	0.27	0.38	0.035	17.7	82	3.2	5277	1317	3	10	288.99
3.01	0.4	0.42	0.107	17.7	82	3.2	5277	1317	3	10	277.426
3.18	0.48	0.57	0.107	17.7	82	3.2	5277	1317	3	10	259.382
1.65	0.32	0.59	0.035	17.7	82	3.2	5277	1317	4	10	484.705
1.7	0.38	0.57	0.036	17.7	82	3.2	5277	1317	4	10	473.654
1.76	0.22	0.32	0.022	17.7	82	3.2	5277	1317	4	10	462.478
1.82	0.34	0.44	0.024	17.7	82	3.2	5277	1317	4	10	454.979
1.87	0.15	0.15	0.042	17.7	82	3.2	5277	1317	4	10	437.955
1.87	0.27	0.47	0.035	17.7	82	3.2	5277	1317	4	10	436.433
1.93	0.34	0.59	0.042	17.7	82	3.2	5277	1317	4	10	422.84
1.99	0.34	0.58	0.042	17.7	82	3.2	5277	1317	4	10	408.77
2.04	0.21	0.46	0.022	17.7	82	3.2	5277	1317	4	10	394.875
2.1	0.34	0.51	0.107	17.7	82	3.2	5277	1317	4	10	384.244
2.16	0.3	0.4	0.024	17.7	82	3.2	5277	1317	4	10	376.395
2.21	0.38	0.4	0.107	17.7	82	3.2	5277	1317	4	10	366.878
2.21	0.16	0.16	0.035	17.7	82	3.2	5277	1317	4	10	360.811
2.27	0.4	0.44	0.107	17.7	82	3.2	5277	1317	4	10	359.224
2.44	0.44	0.54	0.107	17.7	82	3.2	5277	1317	4	10	326.928
2.5	0.19	0.14	0.107	17.7	82	3.2	5277	1317	4	10	315.016
2.56	0.3	0.42	0.035	17.7	82	3.2	5277	1317	4	10	309.743
2.56	0.15	0.15	0.042	17.7	82	3.2	5277	1317	4	10	307.447
2.61	0.61	0.66	0.107	17.7	82	3.2	5277	1317	4	10	305.321
2.67	0.64	0.67	0.107	17.7	82	3.2	5277	1317	4	10	303.275
2.73	0.55	0.59	0.107	17.7	82	3.2	5277	1317	4	10	297.065
2.78	0.36	0.49	0.107	17.7	82	3.2	5277	1317	4	10	288.581
2.84	0.27	0.38	0.035	17.7	82	3.2	5277	1317	4	10	283.066
3.01	0.4	0.42	0.107	17.7	82	3.2	5277	1317	4	10	269.628
3.18	0.48	0.57	0.107	17.7	82	3.2	5277	1317	4	10	253.012
1.65	0.32	0.59	0.035	13	80	3.6	3974	853	1	11	594.053
1.7	0.38	0.57	0.036	13	80	3.6	3974	853	1	11	581.201
1.76	0.22	0.32	0.022	13	80	3.6	3974	853	1	11	566.41
1.82	0.34	0.44	0.024	13	80	3.6	3974	853	1	11	553.983
1.87	0.15	0.15	0.042	13	80	3.6	3974	853	1	11	535.894
1.87	0.27	0.47	0.035	13	80	3.6	3974	853	1	11	531.913
1.93	0.34	0.59	0.042	13	80	3.6	3974	853	1	11	524.017
1.99	0.34	0.58	0.042	13	80	3.6	3974	853	1	11	518.592
2.04	0.21	0.46	0.022	13	80	3.6	3974	853	1	11	505.832
2.1	0.34	0.51	0.107	13	80	3.6	3974	853	1	11	498.95
2.16	0.3	0.4	0.024	13	80	3.6	3974	853	1	11	491.814
2.21	0.38	0.4	0.107	13	80	3.6	3974	853	1	11	481.945
2.21	0.16	0.16	0.035	13	80	3.6	3974	853	1	11	482.852
2.27	0.4	0.44	0.107	13	80	3.6	3974	853	1	11	474.656
2.44	0.44	0.54	0.107	13	80	3.6	3974	853	1	11	439.024
2.5	0.19	0.14	0.107	13	80	3.6	3974	853	1	11	431.487
2.56	0.3	0.42	0.035	13	80	3.6	3974	853	1	11	415.903
2.56	0.15	0.15	0.042	13	80	3.6	3974	853	1	11	414.765
2.61	0.61	0.66	0.107	13	80	3.6	3974	853	1	11	406.654
2.67	0.64	0.67	0.107	13	80	3.6	3974	853	1	11	388.396
2.73	0.55	0.59	0.107	13	80	3.6	3974	853	1	11	376.593
2.78	0.36	0.49	0.107	13	80	3.6	3974	853	1	11	369.009
2.84	0.27	0.38	0.035	13	80	3.6	3974	853	1	11	356.954
3.01	0.4	0.42	0.107	13	80	3.6	3974	853	1	11	328.374
3.18	0.48	0.57	0.107	13	80	3.6	3974	853	1	11	294.504
1.65	0.32	0.59	0.035	13	80	3.6	3974	853	2	11	188.072
1.7	0.38	0.57	0.036	13	80	3.6	3974	853	2	11	174.466
1.76	0.22	0.32	0.022	13	80	3.6	3974	853	2	11	166.878
1.82	0.34	0.44	0.024	13	80	3.6	3974	853	2	11	157.037
1.87	0.15	0.15	0.042	13	80	3.6	3974	853	2	11	152.459
1.87	0.27	0.47	0.035	13	80	3.6	3974	853	2	11	152.303
1.93	0.34	0.59	0.042	13	80	3.6	3974	853	2	11	144.889
1.99	0.34	0.58	0.042	13	80	3.6	3974	853	2	11	138.592
2.04	0.21	0.46	0.022	13	80	3.6	3974	853	2	11	134.996
2.1	0.34	0.51	0.107	13	80	3.6	3974	853	2	11	131.785
2.16	0.3	0.4	0.024	13	80	3.6	3974	853	2	11	126.998
2.21	0.38	0.4	0.107	13	80	3.6	3974	853	2	11	124.694
2.21	0.16	0.16	0.035	13	80	3.6	3974	853	2	11	125.332
2.27	0.4	0.44	0.107	13	80	3.6	3974	853	2	11	123.398
2.44	0.44	0.54	0.107	13	80	3.6	3974	853	2	11	117.497
2.5	0.19	0.14	0.107	13	80	3.6	3974	853	2	11	115.665
2.56	0.3	0.42	0.035	13	80	3.6	3974	853	2	11	113.782
2.56	0.15	0.15	0.042	13	80	3.6	3974	853	2	11	114.43
2.61	0.61	0.66	0.107	13	80	3.6	3974	853	2	11	113.572
2.67	0.64	0.67	0.107	13	80	3.6	3974	853	2	11	107.26
2.73	0.55	0.59	0.107	13	80	3.6	3974	853	2	11	102.274
2.78	0.36	0.49	0.107	13	80	3.6	3974	853	2	11	98.9244
2.84	0.27	0.38	0.035	13	80	3.6	3974	853	2	11	94.8539
3.01	0.4	0.42	0.107	13	80	3.6	3974	853	2	11	61.0514
3.18	0.48	0.57	0.107	13	80	3.6	3974	853	2	11	45.5406
1.65	0.32	0.59	0.035	13	80	3.6	3974	853	3	11	191.991
1.7	0.38	0.57	0.036	13	80	3.6	3974	853	3	11	178.331
1.76	0.22	0.32	0.022	13	80	3.6	3974	853	3	11	169.518
1.82	0.34	0.44	0.024	13	80	3.6	3974	853	3	11	156.949
1.87	0.15	0.15	0.042	13	80	3.6	3974	853	3	11	153.453
1.87	0.27	0.47	0.035	13	80	3.6	3974	853	3	11	153.256
1.93	0.34	0.59	0.042	13	80	3.6	3974	853	3	11	145.796
1.99	0.34	0.58	0.042	13	80	3.6	3974	853	3	11	140.153
2.04	0.21	0.46	0.022	13	80	3.6	3974	853	3	11	135.507
2.1	0.34	0.51	0.107	13	80	3.6	3974	853	3	11	132.823
2.16	0.3	0.4	0.024	13	80	3.6	3974	853	3	11	127.486
2.21	0.38	0.4	0.107	13	80	3.6	3974	853	3	11	125.658
2.21	0.16	0.16	0.035	13	80	3.6	3974	853	3	11	125.254
2.27	0.4	0.44	0.107	13	80	3.6	3974	853	3	11	123.901
2.44	0.44	0.54	0.107	13	80	3.6	3974	853	3	11	304.924
2.5	0.19	0.14	0.107	13	80	3.6	3974	853	3	11	115.602
2.56	0.3	0.42	0.035	13	80	3.6	3974	853	3	11	114.14
2.56	0.15	0.15	0.042	13	80	3.6	3974	853	3	11	114.14
2.61	0.61	0.66	0.107	13	80	3.6	3974	853	3	11	113.51
2.67	0.64	0.67	0.107	13	80	3.6	3974	853	3	11	109.095
2.73	0.55	0.59	0.107	13	80	3.6	3974	853	3	11	103.214
2.78	0.36	0.49	0.107	13	80	3.6	3974	853	3	11	100.412
2.84	0.27	0.38	0.035	13	80	3.6	3974	853	3	11	97.4611
3.01	0.4	0.42	0.107	13	80	3.6	3974	853	3	11	63.1067
3.18	0.48	0.57	0.107	13	80	3.6	3974	853	3	11	46.6414
1.65	0.32	0.59	0.035	13	80	3.6	3974	853	4	11	191.727
1.7	0.38	0.57	0.036	13	80	3.6	3974	853	4	11	178.078
1.76	0.22	0.32	0.022	13	80	3.6	3974	853	4	11	169.276
1.82	0.34	0.44	0.024	13	80	3.6	3974	853	4	11	156.718
1.87	0.15	0.15	0.042	13	80	3.6	3974	853	4	11	153.223
1.87	0.27	0.47	0.035	13	80	3.6	3974	853	4	11	153.028
1.93	0.34	0.59	0.042	13	80	3.6	3974	853	4	11	145.58
1.99	0.34	0.58	0.042	13	80	3.6	3974	853	4	11	139.949
2.04	0.21	0.46	0.022	13	80	3.6	3974	853	4	11	135.31
2.1	0.34	0.51	0.107	13	80	3.6	3974	853	4	11	132.627
2.16	0.3	0.4	0.024	13	80	3.6	3974	853	4	11	127.302
2.21	0.38	0.4	0.107	13	80	3.6	3974	853	4	11	125.48
2.21	0.16	0.16	0.035	13	80	3.6	3974	853	4	11	125.088
2.27	0.4	0.44	0.107	13	80	3.6	3974	853	4	11	123.731
2.44	0.44	0.54	0.107	13	80	3.6	3974	853	4	11	117.29
2.5	0.19	0.14	0.107	13	80	3.6	3974	853	4	11	115.494
2.56	0.3	0.42	0.035	13	80	3.6	3974	853	4	11	114.044
2.56	0.15	0.15	0.042	13	80	3.6	3974	853	4	11	115.432
2.61	0.61	0.66	0.107	13	80	3.6	3974	853	4	11	113.392
2.67	0.64	0.67	0.107	13	80	3.6	3974	853	4	11	108.985
2.73	0.55	0.59	0.107	13	80	3.6	3974	853	4	11	103.118
2.78	0.36	0.49	0.107	13	80	3.6	3974	853	4	11	100.343
2.84	0.27	0.38	0.035	13	80	3.6	3974	853	4	11	97.852
3.01	0.4	0.42	0.107	13	80	3.6	3974	853	4	11	63.1041
3.18	0.48	0.57	0.107	13	80	3.6	3974	853	4	11	46.6467
1.65	0.32	0.59	0.035	9.1	79	4.1	3760	893	1	12	-195.265
1.7	0.38	0.57	0.036	9.1	79	4.1	3760	893	1	12	-197.946
1.76	0.22	0.32	0.022	9.1	79	4.1	3760	893	1	12	-194.071
1.82	0.34	0.44	0.024	9.1	79	4.1	3760	893	1	12	-196.942
1.87	0.15	0.15	0.042	9.1	79	4.1	3760	893	1	12	-191.243
1.87	0.27	0.47	0.035	9.1	79	4.1	3760	893	1	12	-195.925
1.93	0.34	0.59	0.042	9.1	79	4.1	3760	893	1	12	-201.464
1.99	0.34	0.58	0.042	9.1	79	4.1	3760	893	1	12	-206.482
2.04	0.21	0.46	0.022	9.1	79	4.1	3760	893	1	12	-202.082
2.1	0.34	0.51	0.107	9.1	79	4.1	3760	893	1	12	-204.476
2.16	0.3	0.4	0.024	9.1	79	4.1	3760	893	1	12	-203.327
2.21	0.38	0.4	0.107	9.1	79	4.1	3760	893	1	12	-203.397
2.21	0.16	0.16	0.035	9.1	79	4.1	3760	893	1	12	-197.569
2.27	0.4	0.44	0.107	9.1	79	4.1	3760	893	1	12	-203.064
2.44	0.44	0.54	0.107	9.1	79	4.1	3760	893	1	12	-207.18
2.5	0.19	0.14	0.107	9.1	79	4.1	3760	893	1	12	-196.117
2.56	0.3	0.42	0.035	9.1	79	4.1	3760	893	1	12	-201.659
2.56	0.15	0.15	0.042	9.1	79	4.1	3760	893	1	12	-196.361
2.61	0.61	0.66	0.107	9.1	79	4.1	3760	893	1	12	-215.415
2.67	0.64	0.67	0.107	9.1	79	4.1	3760	893	1	12	-214.005
2.73	0.55	0.59	0.107	9.1	79	4.1	3760	893	1	12	-207.481
2.78	0.36	0.49	0.107	9.1	79	4.1	3760	893	1	12	-198.599
2.84	0.27	0.38	0.035	9.1	79	4.1	3760	893	1	12	-191.296
3.01	0.4	0.42	0.107	9.1	79	4.1	3760	893	1	12	-182.365
3.18	0.48	0.57	0.107	9.1	79	4.1	3760	893	1	12	-174.789
1.65	0.32	0.59	0.035	9.1	79	4.1	3760	893	2	12	-372.282
1.7	0.38	0.57	0.036	9.1	79	4.1	3760	893	2	12	-369.649
1.76	0.22	0.32	0.022	9.1	79	4.1	3760	893	2	12	-359.092
1.82	0.34	0.44	0.024	9.1	79	4.1	3760	893	2	12	-358.674
1.87	0.15	0.15	0.042	9.1	79	4.1	3760	893	2	12	-348.481
1.87	0.27	0.47	0.035	9.1	79	4.1	3760	893	2	12	-353.464
1.93	0.34	0.59	0.042	9.1	79	4.1	3760	893	2	12	-352.612
1.99	0.34	0.58	0.042	9.1	79	4.1	3760	893	2	12	-348.081
2.04	0.21	0.46	0.022	9.1	79	4.1	3760	893	2	12	-338.815
2.1	0.34	0.51	0.107	9.1	79	4.1	3760	893	2	12	-337.895
2.16	0.3	0.4	0.024	9.1	79	4.1	3760	893	2	12	-330.672
2.21	0.38	0.4	0.107	9.1	79	4.1	3760	893	2	12	-327.505
2.21	0.16	0.16	0.035	9.1	79	4.1	3760	893	2	12	-321.036
2.27	0.4	0.44	0.107	9.1	79	4.1	3760	893	2	12	-323.903
2.44	0.44	0.54	0.107	9.1	79	4.1	3760	893	2	12	-312.343
2.5	0.19	0.14	0.107	9.1	79	4.1	3760	893	2	12	-296.296
2.56	0.3	0.42	0.035	9.1	79	4.1	3760	893	2	12	-296.675
2.56	0.15	0.15	0.042	9.1	79	4.1	3760	893	2	12	-290.936
2.61	0.61	0.66	0.107	9.1	79	4.1	3760	893	2	12	-305.361
2.67	0.64	0.67	0.107	9.1	79	4.1	3760	893	2	12	-301.536
2.73	0.55	0.59	0.107	9.1	79	4.1	3760	893	2	12	-291.474
2.78	0.36	0.49	0.107	9.1	79	4.1	3760	893	2	12	-278.606
2.84	0.27	0.38	0.035	9.1	79	4.1	3760	893	2	12	-269.043
3.01	0.4	0.42	0.107	9.1	79	4.1	3760	893	2	12	-256.437
3.18	0.48	0.57	0.107	9.1	79	4.1	3760	893	2	12	-245.388
1.65	0.32	0.59	0.035	9.1	79	4.1	3760	893	3	12	-372.865
1.7	0.38	0.57	0.036	9.1	79	4.1	3760	893	3	12	-370.212
1.76	0.22	0.32	0.022	9.1	79	4.1	3760	893	3	12	-359.624
1.82	0.34	0.44	0.024	9.1	79	4.1	3760	893	3	12	-359.195
1.87	0.15	0.15	0.042	9.1	79	4.1	3760	893	3	12	-348.977
1.87	0.27	0.47	0.035	9.1	79	4.1	3760	893	3	12	-353.97
1.93	0.34	0.59	0.042	9.1	79	4.1	3760	893	3	12	-353.09
1.99	0.34	0.58	0.042	9.1	79	4.1	3760	893	3	12	-348.536
2.04	0.21	0.46	0.022	9.1	79	4.1	3760	893	3	12	-339.251
2.1	0.34	0.51	0.107	9.1	79	4.1	3760	893	3	12	-338.324
2.16	0.3	0.4	0.024	9.1	79	4.1	3760	893	3	12	-331.084
2.21	0.38	0.4	0.107	9.1	79	4.1	3760	893	3	12	-327.909
2.21	0.16	0.16	0.035	9.1	79	4.1	3760	893	3	12	-321.428
2.27	0.4	0.44	0.107	9.1	79	4.1	3760	893	3	12	-324.299
2.44	0.44	0.54	0.107	9.1	79	4.1	3760	893	3	12	-895.818
2.5	0.19	0.14	0.107	9.1	79	4.1	3760	893	3	12	-296.654
2.56	0.3	0.42	0.035	9.1	79	4.1	3760	893	3	12	-297.019
2.56	0.15	0.15	0.042	9.1	79	4.1	3760	893	3	12	-297.019
2.61	0.61	0.66	0.107	9.1	79	4.1	3760	893	3	12	-305.708
2.67	0.64	0.67	0.107	9.1	79	4.1	3760	893	3	12	-301.878
2.73	0.55	0.59	0.107	9.1	79	4.1	3760	893	3	12	-291.806
2.78	0.36	0.49	0.107	9.1	79	4.1	3760	893	3	12	-278.921
2.84	0.27	0.38	0.035	9.1	79	4.1	3760	893	3	12	-269.341
3.01	0.4	0.42	0.107	9.1	79	4.1	3760	893	3	12	-256.716
3.18	0.48	0.57	0.107	9.1	79	4.1	3760	893	3	12	-245.645
1.65	0.32	0.59	0.035	9.1	79	4.1	3760	893	4	12	-368.09
1.7	0.38	0.57	0.036	9.1	79	4.1	3760	893	4	12	-365.441
1.76	0.22	0.32	0.022	9.1	79	4.1	3760	893	4	12	-354.808
1.82	0.34	0.44	0.024	9.1	79	4.1	3760	893	4	12	-354.395
1.87	0.15	0.15	0.042	9.1	79	4.1	3760	893	4	12	-344.107
1.87	0.27	0.47	0.035	9.1	79	4.1	3760	893	4	12	-349.159
1.93	0.34	0.59	0.042	9.1	79	4.1	3760	893	4	12	-348.263
1.99	0.34	0.58	0.042	9.1	79	4.1	3760	893	4	12	-343.682
2.04	0.21	0.46	0.022	9.1	79	4.1	3760	893	4	12	-334.378
2.1	0.34	0.51	0.107	9.1	79	4.1	3760	893	4	12	-333.51
2.16	0.3	0.4	0.024	9.1	79	4.1	3760	893	4	12	-326.287
2.21	0.38	0.4	0.107	9.1	79	4.1	3760	893	4	12	-323.153
2.21	0.16	0.16	0.035	9.1	79	4.1	3760	893	4	12	-316.601
2.27	0.4	0.44	0.107	9.1	79	4.1	3760	893	4	12	-319.586
2.44	0.44	0.54	0.107	9.1	79	4.1	3760	893	4	12	-308.192
2.5	0.19	0.14	0.107	9.1	79	4.1	3760	893	4	12	-291.976
2.56	0.3	0.42	0.035	9.1	79	4.1	3760	893	4	12	-292.419
2.56	0.15	0.15	0.042	9.1	79	4.1	3760	893	4	12	-286.546
2.61	0.61	0.66	0.107	9.1	79	4.1	3760	893	4	12	-301.286
2.67	0.64	0.67	0.107	9.1	79	4.1	3760	893	4	12	-297.528
2.73	0.55	0.59	0.107	9.1	79	4.1	3760	893	4	12	-287.486
2.78	0.36	0.49	0.107	9.1	79	4.1	3760	893	4	12	-274.56
2.84	0.27	0.38	0.035	9.1	79	4.1	3760	893	4	12	-264.95
3.01	0.4	0.42	0.107	9.1	79	4.1	3760	893	4	12	-252.476
3.18	0.48	0.57	0.107	9.1	79	4.1	3760	893	4	12	-241.57

## Sheet: Yazd
U Value (W/m2.K)	SHGC	VT	Emissivity	Average Monthly Temperature(oC)	Average Monthly %Humidity	Average Monthly Wind Speed (m/s)	Average Monthly Direct Solar Radiation (Wh/m2)	Average Monthly Diffuse Solar Radiation (Wh/m2)	Orientation	Month	Monthly Saved Energy (kW)
1.65	0.32	0.59	0.035	5.5	54	2.2	2344	2180	1	1	-992.127
1.7	0.38	0.57	0.036	5.5	54	2.2	2344	2180	1	1	-987.75
1.76	0.22	0.32	0.022	5.5	54	2.2	2344	2180	1	1	-890.068
1.82	0.34	0.44	0.024	5.5	54	2.2	2344	2180	1	1	-914.555
1.87	0.15	0.15	0.042	5.5	54	2.2	2344	2180	1	1	-823.736
1.87	0.27	0.47	0.035	5.5	54	2.2	2344	2180	1	1	-882.826
1.93	0.34	0.59	0.042	5.5	54	2.2	2344	2180	1	1	-903.485
1.99	0.34	0.58	0.042	5.5	54	2.2	2344	2180	1	1	-882.276
2.04	0.21	0.46	0.022	5.5	54	2.2	2344	2180	1	1	-806.711
2.1	0.34	0.51	0.107	5.5	54	2.2	2344	2180	1	1	-830.025
2.16	0.3	0.4	0.024	5.5	54	2.2	2344	2180	1	1	-779.938
2.21	0.38	0.4	0.107	5.5	54	2.2	2344	2180	1	1	-778.01
2.21	0.16	0.16	0.035	5.5	54	2.2	2344	2180	1	1	-704.917
2.27	0.4	0.44	0.107	5.5	54	2.2	2344	2180	1	1	-771.44
2.44	0.44	0.54	0.107	5.5	54	2.2	2344	2180	1	1	-745.173
2.5	0.19	0.14	0.107	5.5	54	2.2	2344	2180	1	1	-601.98
2.56	0.3	0.42	0.035	5.5	54	2.2	2344	2180	1	1	-640.074
2.56	0.15	0.15	0.042	5.5	54	2.2	2344	2180	1	1	-578.401
2.61	0.61	0.66	0.107	5.5	54	2.2	2344	2180	1	1	-772.114
2.67	0.64	0.67	0.107	5.5	54	2.2	2344	2180	1	1	-765.331
2.73	0.55	0.59	0.107	5.5	54	2.2	2344	2180	1	1	-690.493
2.78	0.36	0.49	0.107	5.5	54	2.2	2344	2180	1	1	-585.515
2.84	0.27	0.38	0.035	5.5	54	2.2	2344	2180	1	1	-520.554
3.01	0.4	0.42	0.107	5.5	54	2.2	2344	2180	1	1	-495.379
3.18	0.48	0.57	0.107	5.5	54	2.2	2344	2180	1	1	-489.918
1.65	0.32	0.59	0.035	5.5	54	2.2	2344	2180	2	1	-1428.08
1.7	0.38	0.57	0.036	5.5	54	2.2	2344	2180	2	1	-1421.12
1.76	0.22	0.32	0.022	5.5	54	2.2	2344	2180	2	1	-1297.53
1.82	0.34	0.44	0.024	5.5	54	2.2	2344	2180	2	1	-1327.11
1.87	0.15	0.15	0.042	5.5	54	2.2	2344	2180	2	1	-1211.25
1.87	0.27	0.47	0.035	5.5	54	2.2	2344	2180	2	1	-1285.92
1.93	0.34	0.59	0.042	5.5	54	2.2	2344	2180	2	1	-1310.31
1.99	0.34	0.58	0.042	5.5	54	2.2	2344	2180	2	1	-1282.53
2.04	0.21	0.46	0.022	5.5	54	2.2	2344	2180	2	1	-1186.33
2.1	0.34	0.51	0.107	5.5	54	2.2	2344	2180	2	1	-1214.64
2.16	0.3	0.4	0.024	5.5	54	2.2	2344	2180	2	1	-1150.34
2.21	0.38	0.4	0.107	5.5	54	2.2	2344	2180	2	1	-1146.67
2.21	0.16	0.16	0.035	5.5	54	2.2	2344	2180	2	1	-1054.53
2.27	0.4	0.44	0.107	5.5	54	2.2	2344	2180	2	1	-1137.16
2.44	0.44	0.54	0.107	5.5	54	2.2	2344	2180	2	1	-1100.53
2.5	0.19	0.14	0.107	5.5	54	2.2	2344	2180	2	1	-919.339
2.56	0.3	0.42	0.035	5.5	54	2.2	2344	2180	2	1	-966.085
2.56	0.15	0.15	0.042	5.5	54	2.2	2344	2180	2	1	-888.614
2.61	0.61	0.66	0.107	5.5	54	2.2	2344	2180	2	1	-1129.13
2.67	0.64	0.67	0.107	5.5	54	2.2	2344	2180	2	1	-1118.95
2.73	0.55	0.59	0.107	5.5	54	2.2	2344	2180	2	1	-1024.96
2.78	0.36	0.49	0.107	5.5	54	2.2	2344	2180	2	1	-892.618
2.84	0.27	0.38	0.035	5.5	54	2.2	2344	2180	2	1	-809.717
3.01	0.4	0.42	0.107	5.5	54	2.2	2344	2180	2	1	-774.273
3.18	0.48	0.57	0.107	5.5	54	2.2	2344	2180	2	1	-763.046
1.65	0.32	0.59	0.035	5.5	54	2.2	2344	2180	3	1	-1435.41
1.7	0.38	0.57	0.036	5.5	54	2.2	2344	2180	3	1	-1428.42
1.76	0.22	0.32	0.022	5.5	54	2.2	2344	2180	3	1	-1428.42
1.82	0.34	0.44	0.024	5.5	54	2.2	2344	2180	3	1	-1304.56
1.87	0.15	0.15	0.042	5.5	54	2.2	2344	2180	3	1	-1218.07
1.87	0.27	0.47	0.035	5.5	54	2.2	2344	2180	3	1	-1292.9
1.93	0.34	0.59	0.042	5.5	54	2.2	2344	2180	3	1	-1317.35
1.99	0.34	0.58	0.042	5.5	54	2.2	2344	2180	3	1	-1289.53
2.04	0.21	0.46	0.022	5.5	54	2.2	2344	2180	3	1	-1193.07
2.1	0.34	0.51	0.107	5.5	54	2.2	2344	2180	3	1	-1221.46
2.16	0.3	0.4	0.024	5.5	54	2.2	2344	2180	3	1	-1156.99
2.21	0.38	0.4	0.107	5.5	54	2.2	2344	2180	3	1	-1153.26
2.21	0.16	0.16	0.035	5.5	54	2.2	2344	2180	3	1	-1060.88
2.27	0.4	0.44	0.107	5.5	54	2.2	2344	2180	3	1	-1143.7
2.44	0.44	0.54	0.107	5.5	54	2.2	2344	2180	3	1	-1106.9
2.5	0.19	0.14	0.107	5.5	54	2.2	2344	2180	3	1	-925.241
2.56	0.3	0.42	0.035	5.5	54	2.2	2344	2180	3	1	-972.062
2.56	0.15	0.15	0.042	5.5	54	2.2	2344	2180	3	1	-894.405
2.61	0.61	0.66	0.107	5.5	54	2.2	2344	2180	3	1	-1135.61
2.67	0.64	0.67	0.107	5.5	54	2.2	2344	2180	3	1	-1125.38
2.73	0.55	0.59	0.107	5.5	54	2.2	2344	2180	3	1	-1031.02
2.78	0.36	0.49	0.107	5.5	54	2.2	2344	2180	3	1	-898.269
2.84	0.27	0.38	0.035	5.5	54	2.2	2344	2180	3	1	-815.088
3.01	0.4	0.42	0.107	5.5	54	2.2	2344	2180	3	1	-779.371
3.18	0.48	0.57	0.107	5.5	54	2.2	2344	2180	3	1	-767.909
1.65	0.32	0.59	0.035	5.5	54	2.2	2344	2180	4	1	-1392.69
1.7	0.38	0.57	0.036	5.5	54	2.2	2344	2180	4	1	-1386.3
1.76	0.22	0.32	0.022	5.5	54	2.2	2344	2180	4	1	-1262.29
1.82	0.34	0.44	0.024	5.5	54	2.2	2344	2180	4	1	-1292.74
1.87	0.15	0.15	0.042	5.5	54	2.2	2344	2180	4	1	-1176.89
1.87	0.27	0.47	0.035	5.5	54	2.2	2344	2180	4	1	-1251.82
1.93	0.34	0.59	0.042	5.5	54	2.2	2344	2180	4	1	-1277.18
1.99	0.34	0.58	0.042	5.5	54	2.2	2344	2180	4	1	-1249.86
2.04	0.21	0.46	0.022	5.5	54	2.2	2344	2180	4	1	-1153.65
2.1	0.34	0.51	0.107	5.5	54	2.2	2344	2180	4	1	-1182.58
2.16	0.3	0.4	0.024	5.5	54	2.2	2344	2180	4	1	-1118.68
2.21	0.38	0.4	0.107	5.5	54	2.2	2344	2180	4	1	-1115.57
2.21	0.16	0.16	0.035	5.5	54	2.2	2344	2180	4	1	-1023.18
2.27	0.4	0.44	0.107	5.5	54	2.2	2344	2180	4	1	-1106.61
2.44	0.44	0.54	0.107	5.5	54	2.2	2344	2180	4	1	-1071.43
2.5	0.19	0.14	0.107	5.5	54	2.2	2344	2180	4	1	-890.098
2.56	0.3	0.42	0.035	5.5	54	2.2	2344	2180	4	1	-937.547
2.56	0.15	0.15	0.042	5.5	54	2.2	2344	2180	4	1	-859.754
2.61	0.61	0.66	0.107	5.5	54	2.2	2344	2180	4	1	-1102.17
2.67	0.64	0.67	0.107	5.5	54	2.2	2344	2180	4	1	-1092.53
2.73	0.55	0.59	0.107	5.5	54	2.2	2344	2180	4	1	-998.59
2.78	0.36	0.49	0.107	5.5	54	2.2	2344	2180	4	1	-866.043
2.84	0.27	0.38	0.035	5.5	54	2.2	2344	2180	4	1	-783.497
3.01	0.4	0.42	0.107	5.5	54	2.2	2344	2180	4	1	-749.442
3.18	0.48	0.57	0.107	5.5	54	2.2	2344	2180	4	1	-739.84
1.65	0.32	0.59	0.035	8.5	44	2.3	3922	2531	1	2	-506.191
1.7	0.38	0.57	0.036	8.5	44	2.3	3922	2531	1	2	-505.511
1.76	0.22	0.32	0.022	8.5	44	2.3	3922	2531	1	2	-438.004
1.82	0.34	0.44	0.024	8.5	44	2.3	3922	2531	1	2	-458.296
1.87	0.15	0.15	0.042	8.5	44	2.3	3922	2531	1	2	-394.708
1.87	0.27	0.47	0.035	8.5	44	2.3	3922	2531	1	2	-438.002
1.93	0.34	0.59	0.042	8.5	44	2.3	3922	2531	1	2	-455.286
1.99	0.34	0.58	0.042	8.5	44	2.3	3922	2531	1	2	-442.663
2.04	0.21	0.46	0.022	8.5	44	2.3	3922	2531	1	2	-390.668
2.1	0.34	0.51	0.107	8.5	44	2.3	3922	2531	1	2	-410.233
2.16	0.3	0.4	0.024	8.5	44	2.3	3922	2531	1	2	-376.54
2.21	0.38	0.4	0.107	8.5	44	2.3	3922	2531	1	2	-377.818
2.21	0.16	0.16	0.035	8.5	44	2.3	3922	2531	1	2	-323.466
2.27	0.4	0.44	0.107	8.5	44	2.3	3922	2531	1	2	-375.644
2.44	0.44	0.54	0.107	8.5	44	2.3	3922	2531	1	2	-364.302
2.5	0.19	0.14	0.107	8.5	44	2.3	3922	2531	1	2	-261.053
2.56	0.3	0.42	0.035	8.5	44	2.3	3922	2531	1	2	-293.424
2.56	0.15	0.15	0.042	8.5	44	2.3	3922	2531	1	2	-246.363
2.61	0.61	0.66	0.107	8.5	44	2.3	3922	2531	1	2	-391.14
2.67	0.64	0.67	0.107	8.5	44	2.3	3922	2531	1	2	-388.802
2.73	0.55	0.59	0.107	8.5	44	2.3	3922	2531	1	2	-338.007
2.78	0.36	0.49	0.107	8.5	44	2.3	3922	2531	1	2	-265.167
2.84	0.27	0.38	0.035	8.5	44	2.3	3922	2531	1	2	-219.608
3.01	0.4	0.42	0.107	8.5	44	2.3	3922	2531	1	2	-210.679
3.18	0.48	0.57	0.107	8.5	44	2.3	3922	2531	1	2	-215.721
1.65	0.32	0.59	0.035	8.5	44	2.3	3922	2531	2	2	-756.832
1.7	0.38	0.57	0.036	8.5	44	2.3	3922	2531	2	2	-754.643
1.76	0.22	0.32	0.022	8.5	44	2.3	3922	2531	2	2	-670.634
1.82	0.34	0.44	0.024	8.5	44	2.3	3922	2531	2	2	-694.598
1.87	0.15	0.15	0.042	8.5	44	2.3	3922	2531	2	2	-614.061
1.87	0.27	0.47	0.035	8.5	44	2.3	3922	2531	2	2	-668.303
1.93	0.34	0.59	0.042	8.5	44	2.3	3922	2531	2	2	-688.211
1.99	0.34	0.58	0.042	8.5	44	2.3	3922	2531	2	2	-671.425
2.04	0.21	0.46	0.022	8.5	44	2.3	3922	2531	2	2	-606.007
2.1	0.34	0.51	0.107	8.5	44	2.3	3922	2531	2	2	-629.029
2.16	0.3	0.4	0.024	8.5	44	2.3	3922	2531	2	2	-586.427
2.21	0.38	0.4	0.107	8.5	44	2.3	3922	2531	2	2	-586.944
2.21	0.16	0.16	0.035	8.5	44	2.3	3922	2531	2	2	-518.647
2.27	0.4	0.44	0.107	8.5	44	2.3	3922	2531	2	2	-583.225
2.44	0.44	0.54	0.107	8.5	44	2.3	3922	2531	2	2	-566.228
2.5	0.19	0.14	0.107	8.5	44	2.3	3922	2531	2	2	-436.197
2.56	0.3	0.42	0.035	8.5	44	2.3	3922	2531	2	2	-476.485
2.56	0.15	0.15	0.042	8.5	44	2.3	3922	2531	2	2	-416.948
2.61	0.61	0.66	0.107	8.5	44	2.3	3922	2531	2	2	-595.175
2.67	0.64	0.67	0.107	8.5	44	2.3	3922	2531	2	2	-590.969
2.73	0.55	0.59	0.107	8.5	44	2.3	3922	2531	2	2	-528.934
2.78	0.36	0.49	0.107	8.5	44	2.3	3922	2531	2	2	-438.284
2.84	0.27	0.38	0.035	8.5	44	2.3	3922	2531	2	2	-380.375
3.01	0.4	0.42	0.107	8.5	44	2.3	3922	2531	2	2	-367.557
3.18	0.48	0.57	0.107	8.5	44	2.3	3922	2531	2	2	-371.751
1.65	0.32	0.59	0.035	8.5	44	2.3	3922	2531	3	2	-757.919
1.7	0.38	0.57	0.036	8.5	44	2.3	3922	2531	3	2	-755.712
1.76	0.22	0.32	0.022	8.5	44	2.3	3922	2531	3	2	-755.712
1.82	0.34	0.44	0.024	8.5	44	2.3	3922	2531	3	2	-671.533
1.87	0.15	0.15	0.042	8.5	44	2.3	3922	2531	3	2	-614.874
1.87	0.27	0.47	0.035	8.5	44	2.3	3922	2531	3	2	-669.2
1.93	0.34	0.59	0.042	8.5	44	2.3	3922	2531	3	2	-689.148
1.99	0.34	0.58	0.042	8.5	44	2.3	3922	2531	3	2	-672.341
2.04	0.21	0.46	0.022	8.5	44	2.3	3922	2531	3	2	-606.815
2.1	0.34	0.51	0.107	8.5	44	2.3	3922	2531	3	2	-629.888
2.16	0.3	0.4	0.024	8.5	44	2.3	3922	2531	3	2	-587.216
2.21	0.38	0.4	0.107	8.5	44	2.3	3922	2531	3	2	-587.728
2.21	0.16	0.16	0.035	8.5	44	2.3	3922	2531	3	2	-519.32
2.27	0.4	0.44	0.107	8.5	44	2.3	3922	2531	3	2	-584.012
2.44	0.44	0.54	0.107	8.5	44	2.3	3922	2531	3	2	-567.025
2.5	0.19	0.14	0.107	8.5	44	2.3	3922	2531	3	2	-436.794
2.56	0.3	0.42	0.035	8.5	44	2.3	3922	2531	3	2	-477.151
2.56	0.15	0.15	0.042	8.5	44	2.3	3922	2531	3	2	-417.525
2.61	0.61	0.66	0.107	8.5	44	2.3	3922	2531	3	2	-596.027
2.67	0.64	0.67	0.107	8.5	44	2.3	3922	2531	3	2	-591.824
2.73	0.55	0.59	0.107	8.5	44	2.3	3922	2531	3	2	-529.702
2.78	0.36	0.49	0.107	8.5	44	2.3	3922	2531	3	2	-438.922
2.84	0.27	0.38	0.035	8.5	44	2.3	3922	2531	3	2	-380.936
3.01	0.4	0.42	0.107	8.5	44	2.3	3922	2531	3	2	-368.099
3.18	0.48	0.57	0.107	8.5	44	2.3	3922	2531	3	2	-372.324
1.65	0.32	0.59	0.035	8.5	44	2.3	3922	2531	4	2	-736.589
1.7	0.38	0.57	0.036	8.5	44	2.3	3922	2531	4	2	-734.673
1.76	0.22	0.32	0.022	8.5	44	2.3	3922	2531	4	2	-650.235
1.82	0.34	0.44	0.024	8.5	44	2.3	3922	2531	4	2	-674.641
1.87	0.15	0.15	0.042	8.5	44	2.3	3922	2531	4	2	-593.975
1.87	0.27	0.47	0.035	8.5	44	2.3	3922	2531	4	2	-648.498
1.93	0.34	0.59	0.042	8.5	44	2.3	3922	2531	4	2	-668.879
1.99	0.34	0.58	0.042	8.5	44	2.3	3922	2531	4	2	-652.266
2.04	0.21	0.46	0.022	8.5	44	2.3	3922	2531	4	2	-586.743
2.1	0.34	0.51	0.107	8.5	44	2.3	3922	2531	4	2	-610.3
2.16	0.3	0.4	0.024	8.5	44	2.3	3922	2531	4	2	-567.73
2.21	0.38	0.4	0.107	8.5	44	2.3	3922	2531	4	2	-568.557
2.21	0.16	0.16	0.035	8.5	44	2.3	3922	2531	4	2	-499.909
2.27	0.4	0.44	0.107	8.5	44	2.3	3922	2531	4	2	-565.091
2.44	0.44	0.54	0.107	8.5	44	2.3	3922	2531	4	2	-549.037
2.5	0.19	0.14	0.107	8.5	44	2.3	3922	2531	4	2	-418.729
2.56	0.3	0.42	0.035	8.5	44	2.3	3922	2531	4	2	-459.548
2.56	0.15	0.15	0.042	8.5	44	2.3	3922	2531	4	2	-399.762
2.61	0.61	0.66	0.107	8.5	44	2.3	3922	2531	4	2	-578.93
2.67	0.64	0.67	0.107	8.5	44	2.3	3922	2531	4	2	-575.06
2.73	0.55	0.59	0.107	8.5	44	2.3	3922	2531	4	2	-513.097
2.78	0.36	0.49	0.107	8.5	44	2.3	3922	2531	4	2	-422.5
2.84	0.27	0.38	0.035	8.5	44	2.3	3922	2531	4	2	-364.715
3.01	0.4	0.42	0.107	8.5	44	2.3	3922	2531	4	2	-352.776
3.18	0.48	0.57	0.107	8.5	44	2.3	3922	2531	4	2	-357.921
1.65	0.32	0.59	0.035	13.6	38	2.7	3039	3012	1	3	333.293
1.7	0.38	0.57	0.036	13.6	38	2.7	3039	3012	1	3	317.841
1.76	0.22	0.32	0.022	13.6	38	2.7	3039	3012	1	3	337.091
1.82	0.34	0.44	0.024	13.6	38	2.7	3039	3012	1	3	311.429
1.87	0.15	0.15	0.042	13.6	38	2.7	3039	3012	1	3	320.801
1.87	0.27	0.47	0.035	13.6	38	2.7	3039	3012	1	3	307.63
1.93	0.34	0.59	0.042	13.6	38	2.7	3039	3012	1	3	290.677
1.99	0.34	0.58	0.042	13.6	38	2.7	3039	3012	1	3	281.666
2.04	0.21	0.46	0.022	13.6	38	2.7	3039	3012	1	3	287.728
2.1	0.34	0.51	0.107	13.6	38	2.7	3039	3012	1	3	268.553
2.16	0.3	0.4	0.024	13.6	38	2.7	3039	3012	1	3	269.047
2.21	0.38	0.4	0.107	13.6	38	2.7	3039	3012	1	3	244.544
2.21	0.16	0.16	0.035	13.6	38	2.7	3039	3012	1	3	281.448
2.27	0.4	0.44	0.107	13.6	38	2.7	3039	3012	1	3	230.894
2.44	0.44	0.54	0.107	13.6	38	2.7	3039	3012	1	3	211.748
2.5	0.19	0.14	0.107	13.6	38	2.7	3039	3012	1	3	252.599
2.56	0.3	0.42	0.035	13.6	38	2.7	3039	3012	1	3	226.508
2.56	0.15	0.15	0.042	13.6	38	2.7	3039	3012	1	3	251.49
2.61	0.61	0.66	0.107	13.6	38	2.7	3039	3012	1	3	179.348
2.67	0.64	0.67	0.107	13.6	38	2.7	3039	3012	1	3	173.68
2.73	0.55	0.59	0.107	13.6	38	2.7	3039	3012	1	3	187.371
2.78	0.36	0.49	0.107	13.6	38	2.7	3039	3012	1	3	212.549
2.84	0.27	0.38	0.035	13.6	38	2.7	3039	3012	1	3	225.139
3.01	0.4	0.42	0.107	13.6	38	2.7	3039	3012	1	3	211.975
3.18	0.48	0.57	0.107	13.6	38	2.7	3039	3012	1	3	196.973
1.65	0.32	0.59	0.035	13.6	38	2.7	3039	3012	2	3	-18.3401
1.7	0.38	0.57	0.036	13.6	38	2.7	3039	3012	2	3	-32.2706
1.76	0.22	0.32	0.022	13.6	38	2.7	3039	3012	2	3	-10.3425
1.82	0.34	0.44	0.024	13.6	38	2.7	3039	3012	2	3	-30.2822
1.87	0.15	0.15	0.042	13.6	38	2.7	3039	3012	2	3	-19.0133
1.87	0.27	0.47	0.035	13.6	38	2.7	3039	3012	2	3	-33.8025
1.93	0.34	0.59	0.042	13.6	38	2.7	3039	3012	2	3	-62.8801
1.99	0.34	0.58	0.042	13.6	38	2.7	3039	3012	2	3	-74.7193
2.04	0.21	0.46	0.022	13.6	38	2.7	3039	3012	2	3	-62.304
2.1	0.34	0.51	0.107	13.6	38	2.7	3039	3012	2	3	-77.3148
2.16	0.3	0.4	0.024	13.6	38	2.7	3039	3012	2	3	-64.3496
2.21	0.38	0.4	0.107	13.6	38	2.7	3039	3012	2	3	-66.2657
2.21	0.16	0.16	0.035	13.6	38	2.7	3039	3012	2	3	-41.2187
2.27	0.4	0.44	0.107	13.6	38	2.7	3039	3012	2	3	-72.1937
2.44	0.44	0.54	0.107	13.6	38	2.7	3039	3012	2	3	-73.353
2.5	0.19	0.14	0.107	13.6	38	2.7	3039	3012	2	3	-24.2428
2.56	0.3	0.42	0.035	13.6	38	2.7	3039	3012	2	3	-43.9135
2.56	0.15	0.15	0.042	13.6	38	2.7	3039	3012	2	3	-17.5262
2.61	0.61	0.66	0.107	13.6	38	2.7	3039	3012	2	3	-91.0636
2.67	0.64	0.67	0.107	13.6	38	2.7	3039	3012	2	3	-91.5648
2.73	0.55	0.59	0.107	13.6	38	2.7	3039	3012	2	3	-72.303
2.78	0.36	0.49	0.107	13.6	38	2.7	3039	3012	2	3	-39.5001
2.84	0.27	0.38	0.035	13.6	38	2.7	3039	3012	2	3	-18.1997
3.01	0.4	0.42	0.107	13.6	38	2.7	3039	3012	2	3	-26.3784
3.18	0.48	0.57	0.107	13.6	38	2.7	3039	3012	2	3	-43.0044
1.65	0.32	0.59	0.035	13.6	38	2.7	3039	3012	3	3	-16.5005
1.7	0.38	0.57	0.036	13.6	38	2.7	3039	3012	3	3	-31.1687
1.76	0.22	0.32	0.022	13.6	38	2.7	3039	3012	3	3	-31.1687
1.82	0.34	0.44	0.024	13.6	38	2.7	3039	3012	3	3	-8.36835
1.87	0.15	0.15	0.042	13.6	38	2.7	3039	3012	3	3	-18.7677
1.87	0.27	0.47	0.035	13.6	38	2.7	3039	3012	3	3	-31.6303
1.93	0.34	0.59	0.042	13.6	38	2.7	3039	3012	3	3	-59.3463
1.99	0.34	0.58	0.042	13.6	38	2.7	3039	3012	3	3	-69.9185
2.04	0.21	0.46	0.022	13.6	38	2.7	3039	3012	3	3	-59.5339
2.1	0.34	0.51	0.107	13.6	38	2.7	3039	3012	3	3	-76.3558
2.16	0.3	0.4	0.024	13.6	38	2.7	3039	3012	3	3	-64.2207
2.21	0.38	0.4	0.107	13.6	38	2.7	3039	3012	3	3	-66.6039
2.21	0.16	0.16	0.035	13.6	38	2.7	3039	3012	3	3	-41.085
2.27	0.4	0.44	0.107	13.6	38	2.7	3039	3012	3	3	-70.9012
2.44	0.44	0.54	0.107	13.6	38	2.7	3039	3012	3	3	-72.6256
2.5	0.19	0.14	0.107	13.6	38	2.7	3039	3012	3	3	-23.9688
2.56	0.3	0.42	0.035	13.6	38	2.7	3039	3012	3	3	-42.6899
2.56	0.15	0.15	0.042	13.6	38	2.7	3039	3012	3	3	-17.7021
2.61	0.61	0.66	0.107	13.6	38	2.7	3039	3012	3	3	-91.3494
2.67	0.64	0.67	0.107	13.6	38	2.7	3039	3012	3	3	-90.8755
2.73	0.55	0.59	0.107	13.6	38	2.7	3039	3012	3	3	-72.0295
2.78	0.36	0.49	0.107	13.6	38	2.7	3039	3012	3	3	-39.2176
2.84	0.27	0.38	0.035	13.6	38	2.7	3039	3012	3	3	-17.8548
3.01	0.4	0.42	0.107	13.6	38	2.7	3039	3012	3	3	-25.474
3.18	0.48	0.57	0.107	13.6	38	2.7	3039	3012	3	3	-43.1515
1.65	0.32	0.59	0.035	13.6	38	2.7	3039	3012	4	3	-7.57178
1.7	0.38	0.57	0.036	13.6	38	2.7	3039	3012	4	3	-24.8208
1.76	0.22	0.32	0.022	13.6	38	2.7	3039	3012	4	3	-0.563576
1.82	0.34	0.44	0.024	13.6	38	2.7	3039	3012	4	3	-22.2628
1.87	0.15	0.15	0.042	13.6	38	2.7	3039	3012	4	3	-10.8794
1.87	0.27	0.47	0.035	13.6	38	2.7	3039	3012	4	3	-23.8668
1.93	0.34	0.59	0.042	13.6	38	2.7	3039	3012	4	3	-51.8457
1.99	0.34	0.58	0.042	13.6	38	2.7	3039	3012	4	3	-61.5862
2.04	0.21	0.46	0.022	13.6	38	2.7	3039	3012	4	3	-51.7355
2.1	0.34	0.51	0.107	13.6	38	2.7	3039	3012	4	3	-68.6443
2.16	0.3	0.4	0.024	13.6	38	2.7	3039	3012	4	3	-56.5258
2.21	0.38	0.4	0.107	13.6	38	2.7	3039	3012	4	3	-58.9709
2.21	0.16	0.16	0.035	13.6	38	2.7	3039	3012	4	3	-33.2322
2.27	0.4	0.44	0.107	13.6	38	2.7	3039	3012	4	3	-63.3552
2.44	0.44	0.54	0.107	13.6	38	2.7	3039	3012	4	3	-65.1893
2.5	0.19	0.14	0.107	13.6	38	2.7	3039	3012	4	3	-15.992
2.56	0.3	0.42	0.035	13.6	38	2.7	3039	3012	4	3	-35.182
2.56	0.15	0.15	0.042	13.6	38	2.7	3039	3012	4	3	-9.77304
2.61	0.61	0.66	0.107	13.6	38	2.7	3039	3012	4	3	-83.4608
2.67	0.64	0.67	0.107	13.6	38	2.7	3039	3012	4	3	-83.4332
2.73	0.55	0.59	0.107	13.6	38	2.7	3039	3012	4	3	-64.1099
2.78	0.36	0.49	0.107	13.6	38	2.7	3039	3012	4	3	-32.0974
2.84	0.27	0.38	0.035	13.6	38	2.7	3039	3012	4	3	-10.6593
3.01	0.4	0.42	0.107	13.6	38	2.7	3039	3012	4	3	-18.7463
3.18	0.48	0.57	0.107	13.6	38	2.7	3039	3012	4	3	-35.3546
1.65	0.32	0.59	0.035	19.7	33	3	3047	4166	1	4	200.538
1.7	0.38	0.57	0.036	19.7	33	3	3047	4166	1	4	210.194
1.76	0.22	0.32	0.022	19.7	33	3	3047	4166	1	4	84.4549
1.82	0.34	0.44	0.024	19.7	33	3	3047	4166	1	4	125.001
1.87	0.15	0.15	0.042	19.7	33	3	3047	4166	1	4	18.2144
1.87	0.27	0.47	0.035	19.7	33	3	3047	4166	1	4	87.9688
1.93	0.34	0.59	0.042	19.7	33	3	3047	4166	1	4	127.78
1.99	0.34	0.58	0.042	19.7	33	3	3047	4166	1	4	103.005
2.04	0.21	0.46	0.022	19.7	33	3	3047	4166	1	4	14.3681
2.1	0.34	0.51	0.107	19.7	33	3	3047	4166	1	4	51.1561
2.16	0.3	0.4	0.024	19.7	33	3	3047	4166	1	4	4.89136
2.21	0.38	0.4	0.107	19.7	33	3	3047	4166	1	4	13.646
2.21	0.16	0.16	0.035	19.7	33	3	3047	4166	1	4	-64.342
2.27	0.4	0.44	0.107	19.7	33	3	3047	4166	1	4	12.0962
2.44	0.44	0.54	0.107	19.7	33	3	3047	4166	1	4	10.5424
2.5	0.19	0.14	0.107	19.7	33	3	3047	4166	1	4	-129.553
2.56	0.3	0.42	0.035	19.7	33	3	3047	4166	1	4	-84.0862
2.56	0.15	0.15	0.042	19.7	33	3	3047	4166	1	4	-141.059
2.61	0.61	0.66	0.107	19.7	33	3	3047	4166	1	4	57.1946
2.67	0.64	0.67	0.107	19.7	33	3	3047	4166	1	4	55.8148
2.73	0.55	0.59	0.107	19.7	33	3	3047	4166	1	4	-12.5616
2.78	0.36	0.49	0.107	19.7	33	3	3047	4166	1	4	-118.524
2.84	0.27	0.38	0.035	19.7	33	3	3047	4166	1	4	-182.584
3.01	0.4	0.42	0.107	19.7	33	3	3047	4166	1	4	-188.059
3.18	0.48	0.57	0.107	19.7	33	3	3047	4166	1	4	-178.92
1.65	0.32	0.59	0.035	19.7	33	3	3047	4166	2	4	13.3377
1.7	0.38	0.57	0.036	19.7	33	3	3047	4166	2	4	22.291
1.76	0.22	0.32	0.022	19.7	33	3	3047	4166	2	4	-123.204
1.82	0.34	0.44	0.024	19.7	33	3	3047	4166	2	4	-79.9064
1.87	0.15	0.15	0.042	19.7	33	3	3047	4166	2	4	-195.241
1.87	0.27	0.47	0.035	19.7	33	3	3047	4166	2	4	-113.812
1.93	0.34	0.59	0.042	19.7	33	3	3047	4166	2	4	-76.2624
1.99	0.34	0.58	0.042	19.7	33	3	3047	4166	2	4	-95.96
2.04	0.21	0.46	0.022	19.7	33	3	3047	4166	2	4	-189.369
2.1	0.34	0.51	0.107	19.7	33	3	3047	4166	2	4	-153.483
2.16	0.3	0.4	0.024	19.7	33	3	3047	4166	2	4	-215.748
2.21	0.38	0.4	0.107	19.7	33	3	3047	4166	2	4	-212.752
2.21	0.16	0.16	0.035	19.7	33	3	3047	4166	2	4	-297.025
2.27	0.4	0.44	0.107	19.7	33	3	3047	4166	2	4	-212.821
2.44	0.44	0.54	0.107	19.7	33	3	3047	4166	2	4	-229.059
2.5	0.19	0.14	0.107	19.7	33	3	3047	4166	2	4	-390.249
2.56	0.3	0.42	0.035	19.7	33	3	3047	4166	2	4	-336.886
2.56	0.15	0.15	0.042	19.7	33	3	3047	4166	2	4	-412.718
2.61	0.61	0.66	0.107	19.7	33	3	3047	4166	2	4	-142.887
2.67	0.64	0.67	0.107	19.7	33	3	3047	4166	2	4	-136.857
2.73	0.55	0.59	0.107	19.7	33	3	3047	4166	2	4	-243.406
2.78	0.36	0.49	0.107	19.7	33	3	3047	4166	2	4	-361.473
2.84	0.27	0.38	0.035	19.7	33	3	3047	4166	2	4	-423.074
3.01	0.4	0.42	0.107	19.7	33	3	3047	4166	2	4	-423.68
3.18	0.48	0.57	0.107	19.7	33	3	3047	4166	2	4	-408.016
1.65	0.32	0.59	0.035	19.7	33	3	3047	4166	3	4	7.06037
1.7	0.38	0.57	0.036	19.7	33	3	3047	4166	3	4	14.6064
1.76	0.22	0.32	0.022	19.7	33	3	3047	4166	3	4	14.6064
1.82	0.34	0.44	0.024	19.7	33	3	3047	4166	3	4	-130.476
1.87	0.15	0.15	0.042	19.7	33	3	3047	4166	3	4	-203.703
1.87	0.27	0.47	0.035	19.7	33	3	3047	4166	3	4	-120.574
1.93	0.34	0.59	0.042	19.7	33	3	3047	4166	3	4	-84.6125
1.99	0.34	0.58	0.042	19.7	33	3	3047	4166	3	4	-104.125
2.04	0.21	0.46	0.022	19.7	33	3	3047	4166	3	4	-198.464
2.1	0.34	0.51	0.107	19.7	33	3	3047	4166	3	4	-158.847
2.16	0.3	0.4	0.024	19.7	33	3	3047	4166	3	4	-222.507
2.21	0.38	0.4	0.107	19.7	33	3	3047	4166	3	4	-222.906
2.21	0.16	0.16	0.035	19.7	33	3	3047	4166	3	4	-305.98
2.27	0.4	0.44	0.107	19.7	33	3	3047	4166	3	4	-218.677
2.44	0.44	0.54	0.107	19.7	33	3	3047	4166	3	4	-234.806
2.5	0.19	0.14	0.107	19.7	33	3	3047	4166	3	4	-396.076
2.56	0.3	0.42	0.035	19.7	33	3	3047	4166	3	4	-344.375
2.56	0.15	0.15	0.042	19.7	33	3	3047	4166	3	4	-417.629
2.61	0.61	0.66	0.107	19.7	33	3	3047	4166	3	4	-149.153
2.67	0.64	0.67	0.107	19.7	33	3	3047	4166	3	4	-144.557
2.73	0.55	0.59	0.107	19.7	33	3	3047	4166	3	4	-252.004
2.78	0.36	0.49	0.107	19.7	33	3	3047	4166	3	4	-369.221
2.84	0.27	0.38	0.035	19.7	33	3	3047	4166	3	4	-431.403
3.01	0.4	0.42	0.107	19.7	33	3	3047	4166	3	4	-429.235
3.18	0.48	0.57	0.107	19.7	33	3	3047	4166	3	4	-411.985
1.65	0.32	0.59	0.035	19.7	33	3	3047	4166	4	4	-2.83839
1.7	0.38	0.57	0.036	19.7	33	3	3047	4166	4	4	1.87302
1.76	0.22	0.32	0.022	19.7	33	3	3047	4166	4	4	-142.612
1.82	0.34	0.44	0.024	19.7	33	3	3047	4166	4	4	-97.8954
1.87	0.15	0.15	0.042	19.7	33	3	3047	4166	4	4	-213.804
1.87	0.27	0.47	0.035	19.7	33	3	3047	4166	4	4	-131.623
1.93	0.34	0.59	0.042	19.7	33	3	3047	4166	4	4	-92.9396
1.99	0.34	0.58	0.042	19.7	33	3	3047	4166	4	4	-113.966
2.04	0.21	0.46	0.022	19.7	33	3	3047	4166	4	4	-207.355
2.1	0.34	0.51	0.107	19.7	33	3	3047	4166	4	4	-167.555
2.16	0.3	0.4	0.024	19.7	33	3	3047	4166	4	4	-233.319
2.21	0.38	0.4	0.107	19.7	33	3	3047	4166	4	4	-231.715
2.21	0.16	0.16	0.035	19.7	33	3	3047	4166	4	4	-315.622
2.27	0.4	0.44	0.107	19.7	33	3	3047	4166	4	4	-226.692
2.44	0.44	0.54	0.107	19.7	33	3	3047	4166	4	4	-242.19
2.5	0.19	0.14	0.107	19.7	33	3	3047	4166	4	4	-404.75
2.56	0.3	0.42	0.035	19.7	33	3	3047	4166	4	4	-353.453
2.56	0.15	0.15	0.042	19.7	33	3	3047	4166	4	4	-424.487
2.61	0.61	0.66	0.107	19.7	33	3	3047	4166	4	4	-157.863
2.67	0.64	0.67	0.107	19.7	33	3	3047	4166	4	4	-153.953
2.73	0.55	0.59	0.107	19.7	33	3	3047	4166	4	4	-261.229
2.78	0.36	0.49	0.107	19.7	33	3	3047	4166	4	4	-377.16
2.84	0.27	0.38	0.035	19.7	33	3	3047	4166	4	4	-437.899
3.01	0.4	0.42	0.107	19.7	33	3	3047	4166	4	4	-435.953
3.18	0.48	0.57	0.107	19.7	33	3	3047	4166	4	4	-419.672
1.65	0.32	0.59	0.035	25.3	26	3.8	3633	4670	1	5	-2549.34
1.7	0.38	0.57	0.036	25.3	26	3.8	3633	4670	1	5	-2498.36
1.76	0.22	0.32	0.022	25.3	26	3.8	3633	4670	1	5	-2759.02
1.82	0.34	0.44	0.024	25.3	26	3.8	3633	4670	1	5	-2617.96
1.87	0.15	0.15	0.042	25.3	26	3.8	3633	4670	1	5	-2842.75
1.87	0.27	0.47	0.035	25.3	26	3.8	3633	4670	1	5	-2658.18
1.93	0.34	0.59	0.042	25.3	26	3.8	3633	4670	1	5	-2526.49
1.99	0.34	0.58	0.042	25.3	26	3.8	3633	4670	1	5	-2531.85
2.04	0.21	0.46	0.022	25.3	26	3.8	3633	4670	1	5	-2709.88
2.1	0.34	0.51	0.107	25.3	26	3.8	3633	4670	1	5	-2573.14
2.16	0.3	0.4	0.024	25.3	26	3.8	3633	4670	1	5	-2666.42
2.21	0.38	0.4	0.107	25.3	26	3.8	3633	4670	1	5	-2609.14
2.21	0.16	0.16	0.035	25.3	26	3.8	3633	4670	1	5	-2834.54
2.27	0.4	0.44	0.107	25.3	26	3.8	3633	4670	1	5	-2565.13
2.44	0.44	0.54	0.107	25.3	26	3.8	3633	4670	1	5	-2450.6
2.5	0.19	0.14	0.107	25.3	26	3.8	3633	4670	1	5	-2826.61
2.56	0.3	0.42	0.035	25.3	26	3.8	3633	4670	1	5	-2647.09
2.56	0.15	0.15	0.042	25.3	26	3.8	3633	4670	1	5	-2832.84
2.61	0.61	0.66	0.107	25.3	26	3.8	3633	4670	1	5	-2153.68
2.67	0.64	0.67	0.107	25.3	26	3.8	3633	4670	1	5	-2105.85
2.73	0.55	0.59	0.107	25.3	26	3.8	3633	4670	1	5	-2290.1
2.78	0.36	0.49	0.107	25.3	26	3.8	3633	4670	1	5	-2552.1
2.84	0.27	0.38	0.035	25.3	26	3.8	3633	4670	1	5	-2682.49
3.01	0.4	0.42	0.107	25.3	26	3.8	3633	4670	1	5	-2562.43
3.18	0.48	0.57	0.107	25.3	26	3.8	3633	4670	1	5	-2380.6
1.65	0.32	0.59	0.035	25.3	26	3.8	3633	4670	2	5	-2999.51
1.7	0.38	0.57	0.036	25.3	26	3.8	3633	4670	2	5	-2939.96
1.76	0.22	0.32	0.022	25.3	26	3.8	3633	4670	2	5	-3247.43
1.82	0.34	0.44	0.024	25.3	26	3.8	3633	4670	2	5	-3079.96
1.87	0.15	0.15	0.042	25.3	26	3.8	3633	4670	2	5	-3346.45
1.87	0.27	0.47	0.035	25.3	26	3.8	3633	4670	2	5	-3126.44
1.93	0.34	0.59	0.042	25.3	26	3.8	3633	4670	2	5	-2971.85
1.99	0.34	0.58	0.042	25.3	26	3.8	3633	4670	2	5	-2978.72
2.04	0.21	0.46	0.022	25.3	26	3.8	3633	4670	2	5	-3186.25
2.1	0.34	0.51	0.107	25.3	26	3.8	3633	4670	2	5	-3026.84
2.16	0.3	0.4	0.024	25.3	26	3.8	3633	4670	2	5	-3137.48
2.21	0.38	0.4	0.107	25.3	26	3.8	3633	4670	2	5	-3069.06
2.21	0.16	0.16	0.035	25.3	26	3.8	3633	4670	2	5	-3334.4
2.27	0.4	0.44	0.107	25.3	26	3.8	3633	4670	2	5	-3017.58
2.44	0.44	0.54	0.107	25.3	26	3.8	3633	4670	2	5	-2883.97
2.5	0.19	0.14	0.107	25.3	26	3.8	3633	4670	2	5	-3327.51
2.56	0.3	0.42	0.035	25.3	26	3.8	3633	4670	2	5	-3114.81
2.56	0.15	0.15	0.042	25.3	26	3.8	3633	4670	2	5	-3334.56
2.61	0.61	0.66	0.107	25.3	26	3.8	3633	4670	2	5	-2532.32
2.67	0.64	0.67	0.107	25.3	26	3.8	3633	4670	2	5	-2474.65
2.73	0.55	0.59	0.107	25.3	26	3.8	3633	4670	2	5	-2692.83
2.78	0.36	0.49	0.107	25.3	26	3.8	3633	4670	2	5	-3001.67
2.84	0.27	0.38	0.035	25.3	26	3.8	3633	4670	2	5	-3158.32
3.01	0.4	0.42	0.107	25.3	26	3.8	3633	4670	2	5	-3011.88
3.18	0.48	0.57	0.107	25.3	26	3.8	3633	4670	2	5	-2797.29
1.65	0.32	0.59	0.035	25.3	26	3.8	3633	4670	3	5	-3001.47
1.7	0.38	0.57	0.036	25.3	26	3.8	3633	4670	3	5	-2941.94
1.76	0.22	0.32	0.022	25.3	26	3.8	3633	4670	3	5	-2941.94
1.82	0.34	0.44	0.024	25.3	26	3.8	3633	4670	3	5	-3249.93
1.87	0.15	0.15	0.042	25.3	26	3.8	3633	4670	3	5	-3348.41
1.87	0.27	0.47	0.035	25.3	26	3.8	3633	4670	3	5	-3128.43
1.93	0.34	0.59	0.042	25.3	26	3.8	3633	4670	3	5	-2975.21
1.99	0.34	0.58	0.042	25.3	26	3.8	3633	4670	3	5	-2980.78
2.04	0.21	0.46	0.022	25.3	26	3.8	3633	4670	3	5	-3188.26
2.1	0.34	0.51	0.107	25.3	26	3.8	3633	4670	3	5	-3028.81
2.16	0.3	0.4	0.024	25.3	26	3.8	3633	4670	3	5	-3140.02
2.21	0.38	0.4	0.107	25.3	26	3.8	3633	4670	3	5	-3071.08
2.21	0.16	0.16	0.035	25.3	26	3.8	3633	4670	3	5	-3336.43
2.27	0.4	0.44	0.107	25.3	26	3.8	3633	4670	3	5	-3019.62
2.44	0.44	0.54	0.107	25.3	26	3.8	3633	4670	3	5	-2886.02
2.5	0.19	0.14	0.107	25.3	26	3.8	3633	4670	3	5	-3329.84
2.56	0.3	0.42	0.035	25.3	26	3.8	3633	4670	3	5	-3116.86
2.56	0.15	0.15	0.042	25.3	26	3.8	3633	4670	3	5	-3336.88
2.61	0.61	0.66	0.107	25.3	26	3.8	3633	4670	3	5	-2534.31
2.67	0.64	0.67	0.107	25.3	26	3.8	3633	4670	3	5	-2476.67
2.73	0.55	0.59	0.107	25.3	26	3.8	3633	4670	3	5	-2694.87
2.78	0.36	0.49	0.107	25.3	26	3.8	3633	4670	3	5	-3003.71
2.84	0.27	0.38	0.035	25.3	26	3.8	3633	4670	3	5	-3160.35
3.01	0.4	0.42	0.107	25.3	26	3.8	3633	4670	3	5	-3014.53
3.18	0.48	0.57	0.107	25.3	26	3.8	3633	4670	3	5	-2799.31
1.65	0.32	0.59	0.035	25.3	26	3.8	3633	4670	4	5	-3018.21
1.7	0.38	0.57	0.036	25.3	26	3.8	3633	4670	4	5	-2958.32
1.76	0.22	0.32	0.022	25.3	26	3.8	3633	4670	4	5	-3266.45
1.82	0.34	0.44	0.024	25.3	26	3.8	3633	4670	4	5	-3097.98
1.87	0.15	0.15	0.042	25.3	26	3.8	3633	4670	4	5	-3365.06
1.87	0.27	0.47	0.035	25.3	26	3.8	3633	4670	4	5	-3144.9
1.93	0.34	0.59	0.042	25.3	26	3.8	3633	4670	4	5	-2990.63
1.99	0.34	0.58	0.042	25.3	26	3.8	3633	4670	4	5	-2995.92
2.04	0.21	0.46	0.022	25.3	26	3.8	3633	4670	4	5	-3203.48
2.1	0.34	0.51	0.107	25.3	26	3.8	3633	4670	4	5	-3043.54
2.16	0.3	0.4	0.024	25.3	26	3.8	3633	4670	4	5	-3155.27
2.21	0.38	0.4	0.107	25.3	26	3.8	3633	4670	4	5	-3085.43
2.21	0.16	0.16	0.035	25.3	26	3.8	3633	4670	4	5	-3351.11
2.27	0.4	0.44	0.107	25.3	26	3.8	3633	4670	4	5	-3033.65
2.44	0.44	0.54	0.107	25.3	26	3.8	3633	4670	4	5	-2899.16
2.5	0.19	0.14	0.107	25.3	26	3.8	3633	4670	4	5	-3343.08
2.56	0.3	0.42	0.035	25.3	26	3.8	3633	4670	4	5	-3129.92
2.56	0.15	0.15	0.042	25.3	26	3.8	3633	4670	4	5	-3349.93
2.61	0.61	0.66	0.107	25.3	26	3.8	3633	4670	4	5	-2546.36
2.67	0.64	0.67	0.107	25.3	26	3.8	3633	4670	4	5	-2488.43
2.73	0.55	0.59	0.107	25.3	26	3.8	3633	4670	4	5	-2706.68
2.78	0.36	0.49	0.107	25.3	26	3.8	3633	4670	4	5	-3015.78
2.84	0.27	0.38	0.035	25.3	26	3.8	3633	4670	4	5	-3172.37
3.01	0.4	0.42	0.107	25.3	26	3.8	3633	4670	4	5	-3025.18
3.18	0.48	0.57	0.107	25.3	26	3.8	3633	4670	4	5	-2809.7
1.65	0.32	0.59	0.035	30.7	18	2.2	5211	4386	1	6	-3478.24
1.7	0.38	0.57	0.036	30.7	18	2.2	5211	4386	1	6	-3415.61
1.76	0.22	0.32	0.022	30.7	18	2.2	5211	4386	1	6	-3717.35
1.82	0.34	0.44	0.024	30.7	18	2.2	5211	4386	1	6	-3546.84
1.87	0.15	0.15	0.042	30.7	18	2.2	5211	4386	1	6	-3808.35
1.87	0.27	0.47	0.035	30.7	18	2.2	5211	4386	1	6	-3589.76
1.93	0.34	0.59	0.042	30.7	18	2.2	5211	4386	1	6	-3430.5
1.99	0.34	0.58	0.042	30.7	18	2.2	5211	4386	1	6	-3432.59
2.04	0.21	0.46	0.022	30.7	18	2.2	5211	4386	1	6	-3638.4
2.1	0.34	0.51	0.107	30.7	18	2.2	5211	4386	1	6	-3472.28
2.16	0.3	0.4	0.024	30.7	18	2.2	5211	4386	1	6	-3578.94
2.21	0.38	0.4	0.107	30.7	18	2.2	5211	4386	1	6	-3506.57
2.21	0.16	0.16	0.035	30.7	18	2.2	5211	4386	1	6	-3771.33
2.27	0.4	0.44	0.107	30.7	18	2.2	5211	4386	1	6	-3450.89
2.44	0.44	0.54	0.107	30.7	18	2.2	5211	4386	1	6	-3304.86
2.5	0.19	0.14	0.107	30.7	18	2.2	5211	4386	1	6	-3741.04
2.56	0.3	0.42	0.035	30.7	18	2.2	5211	4386	1	6	-3526.92
2.56	0.15	0.15	0.042	30.7	18	2.2	5211	4386	1	6	-3743.73
2.61	0.61	0.66	0.107	30.7	18	2.2	5211	4386	1	6	-2941.39
2.67	0.64	0.67	0.107	30.7	18	2.2	5211	4386	1	6	-2880.34
2.73	0.55	0.59	0.107	30.7	18	2.2	5211	4386	1	6	-3092.71
2.78	0.36	0.49	0.107	30.7	18	2.2	5211	4386	1	6	-3396.67
2.84	0.27	0.38	0.035	30.7	18	2.2	5211	4386	1	6	-3544.99
3.01	0.4	0.42	0.107	30.7	18	2.2	5211	4386	1	6	-3388.32
3.18	0.48	0.57	0.107	30.7	18	2.2	5211	4386	1	6	-3158.72
1.65	0.32	0.59	0.035	30.7	18	2.2	5211	4386	2	6	-4119.88
1.7	0.38	0.57	0.036	30.7	18	2.2	5211	4386	2	6	-4046.46
1.76	0.22	0.32	0.022	30.7	18	2.2	5211	4386	2	6	-4404.12
1.82	0.34	0.44	0.024	30.7	18	2.2	5211	4386	2	6	-4203
1.87	0.15	0.15	0.042	30.7	18	2.2	5211	4386	2	6	-4513.04
1.87	0.27	0.47	0.035	30.7	18	2.2	5211	4386	2	6	-4254.34
1.93	0.34	0.59	0.042	30.7	18	2.2	5211	4386	2	6	-4066.48
1.99	0.34	0.58	0.042	30.7	18	2.2	5211	4386	2	6	-4069.62
2.04	0.21	0.46	0.022	30.7	18	2.2	5211	4386	2	6	-4313.38
2.1	0.34	0.51	0.107	30.7	18	2.2	5211	4386	2	6	-4117.46
2.16	0.3	0.4	0.024	30.7	18	2.2	5211	4386	2	6	-4244.02
2.21	0.38	0.4	0.107	30.7	18	2.2	5211	4386	2	6	-4158.82
2.21	0.16	0.16	0.035	30.7	18	2.2	5211	4386	2	6	-4471.96
2.27	0.4	0.44	0.107	30.7	18	2.2	5211	4386	2	6	-4093.17
2.44	0.44	0.54	0.107	30.7	18	2.2	5211	4386	2	6	-3921.44
2.5	0.19	0.14	0.107	30.7	18	2.2	5211	4386	2	6	-4437.59
2.56	0.3	0.42	0.035	30.7	18	2.2	5211	4386	2	6	-4184.5
2.56	0.15	0.15	0.042	30.7	18	2.2	5211	4386	2	6	-4440.99
2.61	0.61	0.66	0.107	30.7	18	2.2	5211	4386	2	6	-3492.23
2.67	0.64	0.67	0.107	30.7	18	2.2	5211	4386	2	6	-3420.27
2.73	0.55	0.59	0.107	30.7	18	2.2	5211	4386	2	6	-3671.49
2.78	0.36	0.49	0.107	30.7	18	2.2	5211	4386	2	6	-4031.19
2.84	0.27	0.38	0.035	30.7	18	2.2	5211	4386	2	6	-4206.67
3.01	0.4	0.42	0.107	30.7	18	2.2	5211	4386	2	6	-4021.6
3.18	0.48	0.57	0.107	30.7	18	2.2	5211	4386	2	6	-3749.95
1.65	0.32	0.59	0.035	30.7	18	2.2	5211	4386	3	6	-4119.89
1.7	0.38	0.57	0.036	30.7	18	2.2	5211	4386	3	6	-4046.57
1.76	0.22	0.32	0.022	30.7	18	2.2	5211	4386	3	6	-4046.57
1.82	0.34	0.44	0.024	30.7	18	2.2	5211	4386	3	6	-4404.25
1.87	0.15	0.15	0.042	30.7	18	2.2	5211	4386	3	6	-4513.08
1.87	0.27	0.47	0.035	30.7	18	2.2	5211	4386	3	6	-4254.38
1.93	0.34	0.59	0.042	30.7	18	2.2	5211	4386	3	6	-4066.59
1.99	0.34	0.58	0.042	30.7	18	2.2	5211	4386	3	6	-4069.66
2.04	0.21	0.46	0.022	30.7	18	2.2	5211	4386	3	6	-4313.56
2.1	0.34	0.51	0.107	30.7	18	2.2	5211	4386	3	6	-4117.55
2.16	0.3	0.4	0.024	30.7	18	2.2	5211	4386	3	6	-4244.15
2.21	0.38	0.4	0.107	30.7	18	2.2	5211	4386	3	6	-4158.9
2.21	0.16	0.16	0.035	30.7	18	2.2	5211	4386	3	6	-4472.05
2.27	0.4	0.44	0.107	30.7	18	2.2	5211	4386	3	6	-4093.33
2.44	0.44	0.54	0.107	30.7	18	2.2	5211	4386	3	6	-3921.53
2.5	0.19	0.14	0.107	30.7	18	2.2	5211	4386	3	6	-4437.74
2.56	0.3	0.42	0.035	30.7	18	2.2	5211	4386	3	6	-4184.63
2.56	0.15	0.15	0.042	30.7	18	2.2	5211	4386	3	6	-4441.08
2.61	0.61	0.66	0.107	30.7	18	2.2	5211	4386	3	6	-3492.4
2.67	0.64	0.67	0.107	30.7	18	2.2	5211	4386	3	6	-3420.32
2.73	0.55	0.59	0.107	30.7	18	2.2	5211	4386	3	6	-3671.64
2.78	0.36	0.49	0.107	30.7	18	2.2	5211	4386	3	6	-4031.33
2.84	0.27	0.38	0.035	30.7	18	2.2	5211	4386	3	6	-4206.77
3.01	0.4	0.42	0.107	30.7	18	2.2	5211	4386	3	6	-4021.68
3.18	0.48	0.57	0.107	30.7	18	2.2	5211	4386	3	6	-3750.07
1.65	0.32	0.59	0.035	30.7	18	2.2	5211	4386	4	6	-4155.57
1.7	0.38	0.57	0.036	30.7	18	2.2	5211	4386	4	6	-4081.46
1.76	0.22	0.32	0.022	30.7	18	2.2	5211	4386	4	6	-4438.69
1.82	0.34	0.44	0.024	30.7	18	2.2	5211	4386	4	6	-4236.93
1.87	0.15	0.15	0.042	30.7	18	2.2	5211	4386	4	6	-4546.33
1.87	0.27	0.47	0.035	30.7	18	2.2	5211	4386	4	6	-4287.48
1.93	0.34	0.59	0.042	30.7	18	2.2	5211	4386	4	6	-4098.99
1.99	0.34	0.58	0.042	30.7	18	2.2	5211	4386	4	6	-4101.4
2.04	0.21	0.46	0.022	30.7	18	2.2	5211	4386	4	6	-4344.7
2.1	0.34	0.51	0.107	30.7	18	2.2	5211	4386	4	6	-4148.14
2.16	0.3	0.4	0.024	30.7	18	2.2	5211	4386	4	6	-4274.14
2.21	0.38	0.4	0.107	30.7	18	2.2	5211	4386	4	6	-4188.27
2.21	0.16	0.16	0.035	30.7	18	2.2	5211	4386	4	6	-4501.64
2.27	0.4	0.44	0.107	30.7	18	2.2	5211	4386	4	6	-4122.12
2.44	0.44	0.54	0.107	30.7	18	2.2	5211	4386	4	6	-3948.52
2.5	0.19	0.14	0.107	30.7	18	2.2	5211	4386	4	6	-4464.41
2.56	0.3	0.42	0.035	30.7	18	2.2	5211	4386	4	6	-4210.6
2.56	0.15	0.15	0.042	30.7	18	2.2	5211	4386	4	6	-4467.24
2.61	0.61	0.66	0.107	30.7	18	2.2	5211	4386	4	6	-3517.45
2.67	0.64	0.67	0.107	30.7	18	2.2	5211	4386	4	6	-3445
2.73	0.55	0.59	0.107	30.7	18	2.2	5211	4386	4	6	-3695.81
2.78	0.36	0.49	0.107	30.7	18	2.2	5211	4386	4	6	-4055.12
2.84	0.27	0.38	0.035	30.7	18	2.2	5211	4386	4	6	-4230.16
3.01	0.4	0.42	0.107	30.7	18	2.2	5211	4386	4	6	-4043.47
3.18	0.48	0.57	0.107	30.7	18	2.2	5211	4386	4	6	-3770.24
1.65	0.32	0.59	0.035	32.5	18	3.2	4841	4364	1	7	-4024.15
1.7	0.38	0.57	0.036	32.5	18	3.2	4841	4364	1	7	-3952.31
1.76	0.22	0.32	0.022	32.5	18	3.2	4841	4364	1	7	-4279.18
1.82	0.34	0.44	0.024	32.5	18	3.2	4841	4364	1	7	-4089.3
1.87	0.15	0.15	0.042	32.5	18	3.2	4841	4364	1	7	-4372.06
1.87	0.27	0.47	0.035	32.5	18	3.2	4841	4364	1	7	-4132.82
1.93	0.34	0.59	0.042	32.5	18	3.2	4841	4364	1	7	-3955.39
1.99	0.34	0.58	0.042	32.5	18	3.2	4841	4364	1	7	-3954.47
2.04	0.21	0.46	0.022	32.5	18	3.2	4841	4364	1	7	-4176.26
2.1	0.34	0.51	0.107	32.5	18	3.2	4841	4364	1	7	-3991.39
2.16	0.3	0.4	0.024	32.5	18	3.2	4841	4364	1	7	-4104.83
2.21	0.38	0.4	0.107	32.5	18	3.2	4841	4364	1	7	-4022.48
2.21	0.16	0.16	0.035	32.5	18	3.2	4841	4364	1	7	-4312.15
2.27	0.4	0.44	0.107	32.5	18	3.2	4841	4364	1	7	-3958.32
2.44	0.44	0.54	0.107	32.5	18	3.2	4841	4364	1	7	-3789.17
2.5	0.19	0.14	0.107	32.5	18	3.2	4841	4364	1	7	-4263.23
2.56	0.3	0.42	0.035	32.5	18	3.2	4841	4364	1	7	-4025.92
2.56	0.15	0.15	0.042	32.5	18	3.2	4841	4364	1	7	-4263.02
2.61	0.61	0.66	0.107	32.5	18	3.2	4841	4364	1	7	-3382.41
2.67	0.64	0.67	0.107	32.5	18	3.2	4841	4364	1	7	-3312.58
2.73	0.55	0.59	0.107	32.5	18	3.2	4841	4364	1	7	-3541.79
2.78	0.36	0.49	0.107	32.5	18	3.2	4841	4364	1	7	-3871.3
2.84	0.27	0.38	0.035	32.5	18	3.2	4841	4364	1	7	-4030.43
3.01	0.4	0.42	0.107	32.5	18	3.2	4841	4364	1	7	-3850.13
3.18	0.48	0.57	0.107	32.5	18	3.2	4841	4364	1	7	-3590.04
1.65	0.32	0.59	0.035	32.5	18	3.2	4841	4364	2	7	-4772.58
1.7	0.38	0.57	0.036	32.5	18	3.2	4841	4364	2	7	-4688.03
1.76	0.22	0.32	0.022	32.5	18	3.2	4841	4364	2	7	-5075.27
1.82	0.34	0.44	0.024	32.5	18	3.2	4841	4364	2	7	-4851.03
1.87	0.15	0.15	0.042	32.5	18	3.2	4841	4364	2	7	-5186.26
1.87	0.27	0.47	0.035	32.5	18	3.2	4841	4364	2	7	-4903.05
1.93	0.34	0.59	0.042	32.5	18	3.2	4841	4364	2	7	-4693.48
1.99	0.34	0.58	0.042	32.5	18	3.2	4841	4364	2	7	-4692.77
2.04	0.21	0.46	0.022	32.5	18	3.2	4841	4364	2	7	-4955.59
2.1	0.34	0.51	0.107	32.5	18	3.2	4841	4364	2	7	-4737.13
2.16	0.3	0.4	0.024	32.5	18	3.2	4841	4364	2	7	-4871.63
2.21	0.38	0.4	0.107	32.5	18	3.2	4841	4364	2	7	-4774.38
2.21	0.16	0.16	0.035	32.5	18	3.2	4841	4364	2	7	-5117.23
2.27	0.4	0.44	0.107	32.5	18	3.2	4841	4364	2	7	-4698.75
2.44	0.44	0.54	0.107	32.5	18	3.2	4841	4364	2	7	-4499.18
2.5	0.19	0.14	0.107	32.5	18	3.2	4841	4364	2	7	-5060.31
2.56	0.3	0.42	0.035	32.5	18	3.2	4841	4364	2	7	-4779.55
2.56	0.15	0.15	0.042	32.5	18	3.2	4841	4364	2	7	-5060.21
2.61	0.61	0.66	0.107	32.5	18	3.2	4841	4364	2	7	-4018.07
2.67	0.64	0.67	0.107	32.5	18	3.2	4841	4364	2	7	-3935.64
2.73	0.55	0.59	0.107	32.5	18	3.2	4841	4364	2	7	-4206.84
2.78	0.36	0.49	0.107	32.5	18	3.2	4841	4364	2	7	-4596.77
2.84	0.27	0.38	0.035	32.5	18	3.2	4841	4364	2	7	-4785.17
3.01	0.4	0.42	0.107	32.5	18	3.2	4841	4364	2	7	-4571.77
3.18	0.48	0.57	0.107	32.5	18	3.2	4841	4364	2	7	-4263.81
1.65	0.32	0.59	0.035	32.5	18	3.2	4841	4364	3	7	-4772.65
1.7	0.38	0.57	0.036	32.5	18	3.2	4841	4364	3	7	-4688.22
1.76	0.22	0.32	0.022	32.5	18	3.2	4841	4364	3	7	-4688.22
1.82	0.34	0.44	0.024	32.5	18	3.2	4841	4364	3	7	-5075.4
1.87	0.15	0.15	0.042	32.5	18	3.2	4841	4364	3	7	-5186.26
1.87	0.27	0.47	0.035	32.5	18	3.2	4841	4364	3	7	-4903.1
1.93	0.34	0.59	0.042	32.5	18	3.2	4841	4364	3	7	-4693.6
1.99	0.34	0.58	0.042	32.5	18	3.2	4841	4364	3	7	-4692.89
2.04	0.21	0.46	0.022	32.5	18	3.2	4841	4364	3	7	-4955.67
2.1	0.34	0.51	0.107	32.5	18	3.2	4841	4364	3	7	-4737.29
2.16	0.3	0.4	0.024	32.5	18	3.2	4841	4364	3	7	-4871.82
2.21	0.38	0.4	0.107	32.5	18	3.2	4841	4364	3	7	-4774.59
2.21	0.16	0.16	0.035	32.5	18	3.2	4841	4364	3	7	-5117.32
2.27	0.4	0.44	0.107	32.5	18	3.2	4841	4364	3	7	-4698.89
2.44	0.44	0.54	0.107	32.5	18	3.2	4841	4364	3	7	-4499.27
2.5	0.19	0.14	0.107	32.5	18	3.2	4841	4364	3	7	-5060.51
2.56	0.3	0.42	0.035	32.5	18	3.2	4841	4364	3	7	-4779.68
2.56	0.15	0.15	0.042	32.5	18	3.2	4841	4364	3	7	-5060.34
2.61	0.61	0.66	0.107	32.5	18	3.2	4841	4364	3	7	-4018.2
2.67	0.64	0.67	0.107	32.5	18	3.2	4841	4364	3	7	-3935.67
2.73	0.55	0.59	0.107	32.5	18	3.2	4841	4364	3	7	-4206.99
2.78	0.36	0.49	0.107	32.5	18	3.2	4841	4364	3	7	-4596.99
2.84	0.27	0.38	0.035	32.5	18	3.2	4841	4364	3	7	-4785.3
3.01	0.4	0.42	0.107	32.5	18	3.2	4841	4364	3	7	-4571.85
3.18	0.48	0.57	0.107	32.5	18	3.2	4841	4364	3	7	-4263.98
1.65	0.32	0.59	0.035	32.5	18	3.2	4841	4364	4	7	-4804.69
1.7	0.38	0.57	0.036	32.5	18	3.2	4841	4364	4	7	-4719.71
1.76	0.22	0.32	0.022	32.5	18	3.2	4841	4364	4	7	-5106.24
1.82	0.34	0.44	0.024	32.5	18	3.2	4841	4364	4	7	-4881.34
1.87	0.15	0.15	0.042	32.5	18	3.2	4841	4364	4	7	-5215.8
1.87	0.27	0.47	0.035	32.5	18	3.2	4841	4364	4	7	-4932.71
1.93	0.34	0.59	0.042	32.5	18	3.2	4841	4364	4	7	-4722.6
1.99	0.34	0.58	0.042	32.5	18	3.2	4841	4364	4	7	-4721.33
2.04	0.21	0.46	0.022	32.5	18	3.2	4841	4364	4	7	-4983.49
2.1	0.34	0.51	0.107	32.5	18	3.2	4841	4364	4	7	-4764.51
2.16	0.3	0.4	0.024	32.5	18	3.2	4841	4364	4	7	-4898.48
2.21	0.38	0.4	0.107	32.5	18	3.2	4841	4364	4	7	-4800.63
2.21	0.16	0.16	0.035	32.5	18	3.2	4841	4364	4	7	-5143.37
2.27	0.4	0.44	0.107	32.5	18	3.2	4841	4364	4	7	-4724.36
2.44	0.44	0.54	0.107	32.5	18	3.2	4841	4364	4	7	-4523.32
2.5	0.19	0.14	0.107	32.5	18	3.2	4841	4364	4	7	-5083.8
2.56	0.3	0.42	0.035	32.5	18	3.2	4841	4364	4	7	-4802.51
2.56	0.15	0.15	0.042	32.5	18	3.2	4841	4364	4	7	-5083.12
2.61	0.61	0.66	0.107	32.5	18	3.2	4841	4364	4	7	-4040.61
2.67	0.64	0.67	0.107	32.5	18	3.2	4841	4364	4	7	-3957.65
2.73	0.55	0.59	0.107	32.5	18	3.2	4841	4364	4	7	-4228.49
2.78	0.36	0.49	0.107	32.5	18	3.2	4841	4364	4	7	-4617.8
2.84	0.27	0.38	0.035	32.5	18	3.2	4841	4364	4	7	-4805.62
3.01	0.4	0.42	0.107	32.5	18	3.2	4841	4364	4	7	-4590.79
3.18	0.48	0.57	0.107	32.5	18	3.2	4841	4364	4	7	-4281.55
1.65	0.32	0.59	0.035	30.6	18	2.1	4785	4030	1	8	-3398.55
1.7	0.38	0.57	0.036	30.6	18	2.1	4785	4030	1	8	-3338.19
1.76	0.22	0.32	0.022	30.6	18	2.1	4785	4030	1	8	-3622.91
1.82	0.34	0.44	0.024	30.6	18	2.1	4785	4030	1	8	-3460.27
1.87	0.15	0.15	0.042	30.6	18	2.1	4785	4030	1	8	-3706.86
1.87	0.27	0.47	0.035	30.6	18	2.1	4785	4030	1	8	-3499.66
1.93	0.34	0.59	0.042	30.6	18	2.1	4785	4030	1	8	-3347.69
1.99	0.34	0.58	0.042	30.6	18	2.1	4785	4030	1	8	-3348.62
2.04	0.21	0.46	0.022	30.6	18	2.1	4785	4030	1	8	-3542.26
2.1	0.34	0.51	0.107	30.6	18	2.1	4785	4030	1	8	-3383.84
2.16	0.3	0.4	0.024	30.6	18	2.1	4785	4030	1	8	-3483.61
2.21	0.38	0.4	0.107	30.6	18	2.1	4785	4030	1	8	-3413.87
2.21	0.16	0.16	0.035	30.6	18	2.1	4785	4030	1	8	-3664.67
2.27	0.4	0.44	0.107	30.6	18	2.1	4785	4030	1	8	-3359.92
2.44	0.44	0.54	0.107	30.6	18	2.1	4785	4030	1	8	-3217.96
2.5	0.19	0.14	0.107	30.6	18	2.1	4785	4030	1	8	-3630
2.56	0.3	0.42	0.035	30.6	18	2.1	4785	4030	1	8	-3425.81
2.56	0.15	0.15	0.042	30.6	18	2.1	4785	4030	1	8	-3631.19
2.61	0.61	0.66	0.107	30.6	18	2.1	4785	4030	1	8	-2870
2.67	0.64	0.67	0.107	30.6	18	2.1	4785	4030	1	8	-2810.96
2.73	0.55	0.59	0.107	30.6	18	2.1	4785	4030	1	8	-3010.75
2.78	0.36	0.49	0.107	30.6	18	2.1	4785	4030	1	8	-3297.38
2.84	0.27	0.38	0.035	30.6	18	2.1	4785	4030	1	8	-3436.57
3.01	0.4	0.42	0.107	30.6	18	2.1	4785	4030	1	8	-3284.38
3.18	0.48	0.57	0.107	30.6	18	2.1	4785	4030	1	8	-3062.89
1.65	0.32	0.59	0.035	30.6	18	2.1	4785	4030	2	8	-4024.18
1.7	0.38	0.57	0.036	30.6	18	2.1	4785	4030	2	8	-3953.48
1.76	0.22	0.32	0.022	30.6	18	2.1	4785	4030	2	8	-4291.18
1.82	0.34	0.44	0.024	30.6	18	2.1	4785	4030	2	8	-4099.39
1.87	0.15	0.15	0.042	30.6	18	2.1	4785	4030	2	8	-4391.85
1.87	0.27	0.47	0.035	30.6	18	2.1	4785	4030	2	8	-4146.66
1.93	0.34	0.59	0.042	30.6	18	2.1	4785	4030	2	8	-3967.52
1.99	0.34	0.58	0.042	30.6	18	2.1	4785	4030	2	8	-3969.16
2.04	0.21	0.46	0.022	30.6	18	2.1	4785	4030	2	8	-4198.9
2.1	0.34	0.51	0.107	30.6	18	2.1	4785	4030	2	8	-4011.92
2.16	0.3	0.4	0.024	30.6	18	2.1	4785	4030	2	8	-4130.43
2.21	0.38	0.4	0.107	30.6	18	2.1	4785	4030	2	8	-4048.34
2.21	0.16	0.16	0.035	30.6	18	2.1	4785	4030	2	8	-4345.13
2.27	0.4	0.44	0.107	30.6	18	2.1	4785	4030	2	8	-3984.89
2.44	0.44	0.54	0.107	30.6	18	2.1	4785	4030	2	8	-3817.94
2.5	0.19	0.14	0.107	30.6	18	2.1	4785	4030	2	8	-4305.75
2.56	0.3	0.42	0.035	30.6	18	2.1	4785	4030	2	8	-4064.54
2.56	0.15	0.15	0.042	30.6	18	2.1	4785	4030	2	8	-4307.6
2.61	0.61	0.66	0.107	30.6	18	2.1	4785	4030	2	8	-3406.98
2.67	0.64	0.67	0.107	30.6	18	2.1	4785	4030	2	8	-3337.52
2.73	0.55	0.59	0.107	30.6	18	2.1	4785	4030	2	8	-3574
2.78	0.36	0.49	0.107	30.6	18	2.1	4785	4030	2	8	-3913.41
2.84	0.27	0.38	0.035	30.6	18	2.1	4785	4030	2	8	-4078.25
3.01	0.4	0.42	0.107	30.6	18	2.1	4785	4030	2	8	-3898.44
3.18	0.48	0.57	0.107	30.6	18	2.1	4785	4030	2	8	-3636.55
1.65	0.32	0.59	0.035	30.6	18	2.1	4785	4030	3	8	-4024.3
1.7	0.38	0.57	0.036	30.6	18	2.1	4785	4030	3	8	-3953.5
1.76	0.22	0.32	0.022	30.6	18	2.1	4785	4030	3	8	-3953.5
1.82	0.34	0.44	0.024	30.6	18	2.1	4785	4030	3	8	-4291.23
1.87	0.15	0.15	0.042	30.6	18	2.1	4785	4030	3	8	-4391.87
1.87	0.27	0.47	0.035	30.6	18	2.1	4785	4030	3	8	-4146.65
1.93	0.34	0.59	0.042	30.6	18	2.1	4785	4030	3	8	-3967.58
1.99	0.34	0.58	0.042	30.6	18	2.1	4785	4030	3	8	-3969.25
2.04	0.21	0.46	0.022	30.6	18	2.1	4785	4030	3	8	-4198.9
2.1	0.34	0.51	0.107	30.6	18	2.1	4785	4030	3	8	-4011.99
2.16	0.3	0.4	0.024	30.6	18	2.1	4785	4030	3	8	-4130.61
2.21	0.38	0.4	0.107	30.6	18	2.1	4785	4030	3	8	-4048.48
2.21	0.16	0.16	0.035	30.6	18	2.1	4785	4030	3	8	-4345.22
2.27	0.4	0.44	0.107	30.6	18	2.1	4785	4030	3	8	-3984.96
2.44	0.44	0.54	0.107	30.6	18	2.1	4785	4030	3	8	-3818.08
2.5	0.19	0.14	0.107	30.6	18	2.1	4785	4030	3	8	-4305.8
2.56	0.3	0.42	0.035	30.6	18	2.1	4785	4030	3	8	-4064.47
2.56	0.15	0.15	0.042	30.6	18	2.1	4785	4030	3	8	-4307.59
2.61	0.61	0.66	0.107	30.6	18	2.1	4785	4030	3	8	-3407.15
2.67	0.64	0.67	0.107	30.6	18	2.1	4785	4030	3	8	-3337.45
2.73	0.55	0.59	0.107	30.6	18	2.1	4785	4030	3	8	-3574.1
2.78	0.36	0.49	0.107	30.6	18	2.1	4785	4030	3	8	-3913.45
2.84	0.27	0.38	0.035	30.6	18	2.1	4785	4030	3	8	-4078.29
3.01	0.4	0.42	0.107	30.6	18	2.1	4785	4030	3	8	-3898.46
3.18	0.48	0.57	0.107	30.6	18	2.1	4785	4030	3	8	-3636.6
1.65	0.32	0.59	0.035	30.6	18	2.1	4785	4030	4	8	-4058.71
1.7	0.38	0.57	0.036	30.6	18	2.1	4785	4030	4	8	-3987.23
1.76	0.22	0.32	0.022	30.6	18	2.1	4785	4030	4	8	-4324.37
1.82	0.34	0.44	0.024	30.6	18	2.1	4785	4030	4	8	-4131.96
1.87	0.15	0.15	0.042	30.6	18	2.1	4785	4030	4	8	-4423.86
1.87	0.27	0.47	0.035	30.6	18	2.1	4785	4030	4	8	-4178.64
1.93	0.34	0.59	0.042	30.6	18	2.1	4785	4030	4	8	-3998.74
1.99	0.34	0.58	0.042	30.6	18	2.1	4785	4030	4	8	-3999.73
2.04	0.21	0.46	0.022	30.6	18	2.1	4785	4030	4	8	-4228.97
2.1	0.34	0.51	0.107	30.6	18	2.1	4785	4030	4	8	-4041.32
2.16	0.3	0.4	0.024	30.6	18	2.1	4785	4030	4	8	-4159.36
2.21	0.38	0.4	0.107	30.6	18	2.1	4785	4030	4	8	-4076.58
2.21	0.16	0.16	0.035	30.6	18	2.1	4785	4030	4	8	-4373.57
2.27	0.4	0.44	0.107	30.6	18	2.1	4785	4030	4	8	-4012.55
2.44	0.44	0.54	0.107	30.6	18	2.1	4785	4030	4	8	-3843.86
2.5	0.19	0.14	0.107	30.6	18	2.1	4785	4030	4	8	-4331.35
2.56	0.3	0.42	0.035	30.6	18	2.1	4785	4030	4	8	-4089.4
2.56	0.15	0.15	0.042	30.6	18	2.1	4785	4030	4	8	-4332.56
2.61	0.61	0.66	0.107	30.6	18	2.1	4785	4030	4	8	-3431.3
2.67	0.64	0.67	0.107	30.6	18	2.1	4785	4030	4	8	-3361.1
2.73	0.55	0.59	0.107	30.6	18	2.1	4785	4030	4	8	-3597.29
2.78	0.36	0.49	0.107	30.6	18	2.1	4785	4030	4	8	-3936.23
2.84	0.27	0.38	0.035	30.6	18	2.1	4785	4030	4	8	-4100.6
3.01	0.4	0.42	0.107	30.6	18	2.1	4785	4030	4	8	-3919.22
3.18	0.48	0.57	0.107	30.6	18	2.1	4785	4030	4	8	-3655.85
1.65	0.32	0.59	0.035	26.4	19	1.6	5253	3245	1	9	-1623.98
1.7	0.38	0.57	0.036	26.4	19	1.6	5253	3245	1	9	-1591.48
1.76	0.22	0.32	0.022	26.4	19	1.6	5253	3245	1	9	-1782.88
1.82	0.34	0.44	0.024	26.4	19	1.6	5253	3245	1	9	-1683.16
1.87	0.15	0.15	0.042	26.4	19	1.6	5253	3245	1	9	-1848.28
1.87	0.27	0.47	0.035	26.4	19	1.6	5253	3245	1	9	-1715.27
1.93	0.34	0.59	0.042	26.4	19	1.6	5253	3245	1	9	-1620.67
1.99	0.34	0.58	0.042	26.4	19	1.6	5253	3245	1	9	-1626.53
2.04	0.21	0.46	0.022	26.4	19	1.6	5253	3245	1	9	-1760.59
2.1	0.34	0.51	0.107	26.4	19	1.6	5253	3245	1	9	-1663.02
2.16	0.3	0.4	0.024	26.4	19	1.6	5253	3245	1	9	-1733.12
2.21	0.38	0.4	0.107	26.4	19	1.6	5253	3245	1	9	-1693.09
2.21	0.16	0.16	0.035	26.4	19	1.6	5253	3245	1	9	-1855.91
2.27	0.4	0.44	0.107	26.4	19	1.6	5253	3245	1	9	-1665.02
2.44	0.44	0.54	0.107	26.4	19	1.6	5253	3245	1	9	-1590.14
2.5	0.19	0.14	0.107	26.4	19	1.6	5253	3245	1	9	-1865.89
2.56	0.3	0.42	0.035	26.4	19	1.6	5253	3245	1	9	-1737.18
2.56	0.15	0.15	0.042	26.4	19	1.6	5253	3245	1	9	-1872.5
2.61	0.61	0.66	0.107	26.4	19	1.6	5253	3245	1	9	-1378
2.67	0.64	0.67	0.107	26.4	19	1.6	5253	3245	1	9	-1344.93
2.73	0.55	0.59	0.107	26.4	19	1.6	5253	3245	1	9	-1483.84
2.78	0.36	0.49	0.107	26.4	19	1.6	5253	3245	1	9	-1677.75
2.84	0.27	0.38	0.035	26.4	19	1.6	5253	3245	1	9	-1775.11
3.01	0.4	0.42	0.107	26.4	19	1.6	5253	3245	1	9	-1692.89
3.18	0.48	0.57	0.107	26.4	19	1.6	5253	3245	1	9	-1566.66
1.65	0.32	0.59	0.035	26.4	19	1.6	5253	3245	2	9	-1861.61
1.7	0.38	0.57	0.036	26.4	19	1.6	5253	3245	2	9	-1821.55
1.76	0.22	0.32	0.022	26.4	19	1.6	5253	3245	2	9	-2051.36
1.82	0.34	0.44	0.024	26.4	19	1.6	5253	3245	2	9	-1931.15
1.87	0.15	0.15	0.042	26.4	19	1.6	5253	3245	2	9	-2129.67
1.87	0.27	0.47	0.035	26.4	19	1.6	5253	3245	2	9	-1969.84
1.93	0.34	0.59	0.042	26.4	19	1.6	5253	3245	2	9	-1859.64
1.99	0.34	0.58	0.042	26.4	19	1.6	5253	3245	2	9	-1868.5
2.04	0.21	0.46	0.022	26.4	19	1.6	5253	3245	2	9	-2027.68
2.1	0.34	0.51	0.107	26.4	19	1.6	5253	3245	2	9	-1910.96
2.16	0.3	0.4	0.024	26.4	19	1.6	5253	3245	2	9	-1995.86
2.21	0.38	0.4	0.107	26.4	19	1.6	5253	3245	2	9	-1948.36
2.21	0.16	0.16	0.035	26.4	19	1.6	5253	3245	2	9	-2142.29
2.27	0.4	0.44	0.107	26.4	19	1.6	5253	3245	2	9	-1913.71
2.44	0.44	0.54	0.107	26.4	19	1.6	5253	3245	2	9	-1824.08
2.5	0.19	0.14	0.107	26.4	19	1.6	5253	3245	2	9	-2151.49
2.56	0.3	0.42	0.035	26.4	19	1.6	5253	3245	2	9	-2000.5
2.56	0.15	0.15	0.042	26.4	19	1.6	5253	3245	2	9	-2159.63
2.61	0.61	0.66	0.107	26.4	19	1.6	5253	3245	2	9	-1575.12
2.67	0.64	0.67	0.107	26.4	19	1.6	5253	3245	2	9	-1536.05
2.73	0.55	0.59	0.107	26.4	19	1.6	5253	3245	2	9	-1697.51
2.78	0.36	0.49	0.107	26.4	19	1.6	5253	3245	2	9	-1928.43
2.84	0.27	0.38	0.035	26.4	19	1.6	5253	3245	2	9	-2044.16
3.01	0.4	0.42	0.107	26.4	19	1.6	5253	3245	2	9	-1946.28
3.18	0.48	0.57	0.107	26.4	19	1.6	5253	3245	2	9	-1792.72
1.65	0.32	0.59	0.035	26.4	19	1.6	5253	3245	3	9	-1865.08
1.7	0.38	0.57	0.036	26.4	19	1.6	5253	3245	3	9	-1825.79
1.76	0.22	0.32	0.022	26.4	19	1.6	5253	3245	3	9	-1825.79
1.82	0.34	0.44	0.024	26.4	19	1.6	5253	3245	3	9	-2055.13
1.87	0.15	0.15	0.042	26.4	19	1.6	5253	3245	3	9	-2133.41
1.87	0.27	0.47	0.035	26.4	19	1.6	5253	3245	3	9	-1973.59
1.93	0.34	0.59	0.042	26.4	19	1.6	5253	3245	3	9	-1863.42
1.99	0.34	0.58	0.042	26.4	19	1.6	5253	3245	3	9	-1872.04
2.04	0.21	0.46	0.022	26.4	19	1.6	5253	3245	3	9	-2031.47
2.1	0.34	0.51	0.107	26.4	19	1.6	5253	3245	3	9	-1914.75
2.16	0.3	0.4	0.024	26.4	19	1.6	5253	3245	3	9	-1999.66
2.21	0.38	0.4	0.107	26.4	19	1.6	5253	3245	3	9	-1952.1
2.21	0.16	0.16	0.035	26.4	19	1.6	5253	3245	3	9	-2146.12
2.27	0.4	0.44	0.107	26.4	19	1.6	5253	3245	3	9	-1917.49
2.44	0.44	0.54	0.107	26.4	19	1.6	5253	3245	3	9	-1827.89
2.5	0.19	0.14	0.107	26.4	19	1.6	5253	3245	3	9	-2155.27
2.56	0.3	0.42	0.035	26.4	19	1.6	5253	3245	3	9	-2004.3
2.56	0.15	0.15	0.042	26.4	19	1.6	5253	3245	3	9	-2164.01
2.61	0.61	0.66	0.107	26.4	19	1.6	5253	3245	3	9	-1578.89
2.67	0.64	0.67	0.107	26.4	19	1.6	5253	3245	3	9	-1539.84
2.73	0.55	0.59	0.107	26.4	19	1.6	5253	3245	3	9	-1701.97
2.78	0.36	0.49	0.107	26.4	19	1.6	5253	3245	3	9	-1932.26
2.84	0.27	0.38	0.035	26.4	19	1.6	5253	3245	3	9	-2048.72
3.01	0.4	0.42	0.107	26.4	19	1.6	5253	3245	3	9	-1950.07
3.18	0.48	0.57	0.107	26.4	19	1.6	5253	3245	3	9	-1798.21
1.65	0.32	0.59	0.035	26.4	19	1.6	5253	3245	4	9	-1885.81
1.7	0.38	0.57	0.036	26.4	19	1.6	5253	3245	4	9	-1847.14
1.76	0.22	0.32	0.022	26.4	19	1.6	5253	3245	4	9	-2074.51
1.82	0.34	0.44	0.024	26.4	19	1.6	5253	3245	4	9	-1955.33
1.87	0.15	0.15	0.042	26.4	19	1.6	5253	3245	4	9	-2152.63
1.87	0.27	0.47	0.035	26.4	19	1.6	5253	3245	4	9	-1993.36
1.93	0.34	0.59	0.042	26.4	19	1.6	5253	3245	4	9	-1882.97
1.99	0.34	0.58	0.042	26.4	19	1.6	5253	3245	4	9	-1890.16
2.04	0.21	0.46	0.022	26.4	19	1.6	5253	3245	4	9	-2048.57
2.1	0.34	0.51	0.107	26.4	19	1.6	5253	3245	4	9	-1932.14
2.16	0.3	0.4	0.024	26.4	19	1.6	5253	3245	4	9	-2016.68
2.21	0.38	0.4	0.107	26.4	19	1.6	5253	3245	4	9	-1969.6
2.21	0.16	0.16	0.035	26.4	19	1.6	5253	3245	4	9	-2162.9
2.27	0.4	0.44	0.107	26.4	19	1.6	5253	3245	4	9	-1933.68
2.44	0.44	0.54	0.107	26.4	19	1.6	5253	3245	4	9	-1843.91
2.5	0.19	0.14	0.107	26.4	19	1.6	5253	3245	4	9	-2169.17
2.56	0.3	0.42	0.035	26.4	19	1.6	5253	3245	4	9	-2018.66
2.56	0.15	0.15	0.042	26.4	19	1.6	5253	3245	4	9	-2179.29
2.61	0.61	0.66	0.107	26.4	19	1.6	5253	3245	4	9	-1592.58
2.67	0.64	0.67	0.107	26.4	19	1.6	5253	3245	4	9	-1553.18
2.73	0.55	0.59	0.107	26.4	19	1.6	5253	3245	4	9	-1714.34
2.78	0.36	0.49	0.107	26.4	19	1.6	5253	3245	4	9	-1945.18
2.84	0.27	0.38	0.035	26.4	19	1.6	5253	3245	4	9	-2060.62
3.01	0.4	0.42	0.107	26.4	19	1.6	5253	3245	4	9	-1962.81
3.18	0.48	0.57	0.107	26.4	19	1.6	5253	3245	4	9	-1808.04
1.65	0.32	0.59	0.035	19.6	27	1.8	3323	2950	1	10	720.766
1.7	0.38	0.57	0.036	19.6	27	1.8	3323	2950	1	10	707.476
1.76	0.22	0.32	0.022	19.6	27	1.8	3323	2950	1	10	615.225
1.82	0.34	0.44	0.024	19.6	27	1.8	3323	2950	1	10	637.791
1.87	0.15	0.15	0.042	19.6	27	1.8	3323	2950	1	10	558.681
1.87	0.27	0.47	0.035	19.6	27	1.8	3323	2950	1	10	611.526
1.93	0.34	0.59	0.042	19.6	27	1.8	3323	2950	1	10	632.81
1.99	0.34	0.58	0.042	19.6	27	1.8	3323	2950	1	10	612.646
2.04	0.21	0.46	0.022	19.6	27	1.8	3323	2950	1	10	542.769
2.1	0.34	0.51	0.107	19.6	27	1.8	3323	2950	1	10	552.046
2.16	0.3	0.4	0.024	19.6	27	1.8	3323	2950	1	10	502.351
2.21	0.38	0.4	0.107	19.6	27	1.8	3323	2950	1	10	504.648
2.21	0.16	0.16	0.035	19.6	27	1.8	3323	2950	1	10	436.348
2.27	0.4	0.44	0.107	19.6	27	1.8	3323	2950	1	10	494.242
2.44	0.44	0.54	0.107	19.6	27	1.8	3323	2950	1	10	450.07
2.5	0.19	0.14	0.107	19.6	27	1.8	3323	2950	1	10	323.861
2.56	0.3	0.42	0.035	19.6	27	1.8	3323	2950	1	10	347.505
2.56	0.15	0.15	0.042	19.6	27	1.8	3323	2950	1	10	293.153
2.61	0.61	0.66	0.107	19.6	27	1.8	3323	2950	1	10	459.156
2.67	0.64	0.67	0.107	19.6	27	1.8	3323	2950	1	10	451.539
2.73	0.55	0.59	0.107	19.6	27	1.8	3323	2950	1	10	378.273
2.78	0.36	0.49	0.107	19.6	27	1.8	3323	2950	1	10	283.813
2.84	0.27	0.38	0.035	19.6	27	1.8	3323	2950	1	10	226.062
3.01	0.4	0.42	0.107	19.6	27	1.8	3323	2950	1	10	198.15
3.18	0.48	0.57	0.107	19.6	27	1.8	3323	2950	1	10	185.648
1.65	0.32	0.59	0.035	19.6	27	1.8	3323	2950	2	10	755.93
1.7	0.38	0.57	0.036	19.6	27	1.8	3323	2950	2	10	740.261
1.76	0.22	0.32	0.022	19.6	27	1.8	3323	2950	2	10	634.717
1.82	0.34	0.44	0.024	19.6	27	1.8	3323	2950	2	10	652.238
1.87	0.15	0.15	0.042	19.6	27	1.8	3323	2950	2	10	552.727
1.87	0.27	0.47	0.035	19.6	27	1.8	3323	2950	2	10	617.207
1.93	0.34	0.59	0.042	19.6	27	1.8	3323	2950	2	10	635.325
1.99	0.34	0.58	0.042	19.6	27	1.8	3323	2950	2	10	609.379
2.04	0.21	0.46	0.022	19.6	27	1.8	3323	2950	2	10	519.396
2.1	0.34	0.51	0.107	19.6	27	1.8	3323	2950	2	10	541.614
2.16	0.3	0.4	0.024	19.6	27	1.8	3323	2950	2	10	484.399
2.21	0.38	0.4	0.107	19.6	27	1.8	3323	2950	2	10	478.282
2.21	0.16	0.16	0.035	19.6	27	1.8	3323	2950	2	10	396.926
2.27	0.4	0.44	0.107	19.6	27	1.8	3323	2950	2	10	459.841
2.44	0.44	0.54	0.107	19.6	27	1.8	3323	2950	2	10	413.945
2.5	0.19	0.14	0.107	19.6	27	1.8	3323	2950	2	10	262.72
2.56	0.3	0.42	0.035	19.6	27	1.8	3323	2950	2	10	292.397
2.56	0.15	0.15	0.042	19.6	27	1.8	3323	2950	2	10	228.147
2.61	0.61	0.66	0.107	19.6	27	1.8	3323	2950	2	10	417.955
2.67	0.64	0.67	0.107	19.6	27	1.8	3323	2950	2	10	407.053
2.73	0.55	0.59	0.107	19.6	27	1.8	3323	2950	2	10	319.879
2.78	0.36	0.49	0.107	19.6	27	1.8	3323	2950	2	10	213.726
2.84	0.27	0.38	0.035	19.6	27	1.8	3323	2950	2	10	151.944
3.01	0.4	0.42	0.107	19.6	27	1.8	3323	2950	2	10	113.229
3.18	0.48	0.57	0.107	19.6	27	1.8	3323	2950	2	10	107.763
1.65	0.32	0.59	0.035	19.6	27	1.8	3323	2950	3	10	743.077
1.7	0.38	0.57	0.036	19.6	27	1.8	3323	2950	3	10	728.544
1.76	0.22	0.32	0.022	19.6	27	1.8	3323	2950	3	10	728.544
1.82	0.34	0.44	0.024	19.6	27	1.8	3323	2950	3	10	619.057
1.87	0.15	0.15	0.042	19.6	27	1.8	3323	2950	3	10	539.024
1.87	0.27	0.47	0.035	19.6	27	1.8	3323	2950	3	10	603.449
1.93	0.34	0.59	0.042	19.6	27	1.8	3323	2950	3	10	621.558
1.99	0.34	0.58	0.042	19.6	27	1.8	3323	2950	3	10	595.065
2.04	0.21	0.46	0.022	19.6	27	1.8	3323	2950	3	10	508.633
2.1	0.34	0.51	0.107	19.6	27	1.8	3323	2950	3	10	531.833
2.16	0.3	0.4	0.024	19.6	27	1.8	3323	2950	3	10	475.776
2.21	0.38	0.4	0.107	19.6	27	1.8	3323	2950	3	10	466.337
2.21	0.16	0.16	0.035	19.6	27	1.8	3323	2950	3	10	386.626
2.27	0.4	0.44	0.107	19.6	27	1.8	3323	2950	3	10	450.714
2.44	0.44	0.54	0.107	19.6	27	1.8	3323	2950	3	10	407.422
2.5	0.19	0.14	0.107	19.6	27	1.8	3323	2950	3	10	254.178
2.56	0.3	0.42	0.035	19.6	27	1.8	3323	2950	3	10	279.213
2.56	0.15	0.15	0.042	19.6	27	1.8	3323	2950	3	10	217.053
2.61	0.61	0.66	0.107	19.6	27	1.8	3323	2950	3	10	407.748
2.67	0.64	0.67	0.107	19.6	27	1.8	3323	2950	3	10	399.722
2.73	0.55	0.59	0.107	19.6	27	1.8	3323	2950	3	10	313.062
2.78	0.36	0.49	0.107	19.6	27	1.8	3323	2950	3	10	207.267
2.84	0.27	0.38	0.035	19.6	27	1.8	3323	2950	3	10	140.426
3.01	0.4	0.42	0.107	19.6	27	1.8	3323	2950	3	10	102.689
3.18	0.48	0.57	0.107	19.6	27	1.8	3323	2950	3	10	97.724
1.65	0.32	0.59	0.035	19.6	27	1.8	3323	2950	4	10	708.729
1.7	0.38	0.57	0.036	19.6	27	1.8	3323	2950	4	10	693.915
1.76	0.22	0.32	0.022	19.6	27	1.8	3323	2950	4	10	586.396
1.82	0.34	0.44	0.024	19.6	27	1.8	3323	2950	4	10	610.583
1.87	0.15	0.15	0.042	19.6	27	1.8	3323	2950	4	10	508.168
1.87	0.27	0.47	0.035	19.6	27	1.8	3323	2950	4	10	570.631
1.93	0.34	0.59	0.042	19.6	27	1.8	3323	2950	4	10	590.852
1.99	0.34	0.58	0.042	19.6	27	1.8	3323	2950	4	10	565.428
2.04	0.21	0.46	0.022	19.6	27	1.8	3323	2950	4	10	477.22
2.1	0.34	0.51	0.107	19.6	27	1.8	3323	2950	4	10	504.947
2.16	0.3	0.4	0.024	19.6	27	1.8	3323	2950	4	10	444.825
2.21	0.38	0.4	0.107	19.6	27	1.8	3323	2950	4	10	437.871
2.21	0.16	0.16	0.035	19.6	27	1.8	3323	2950	4	10	353.866
2.27	0.4	0.44	0.107	19.6	27	1.8	3323	2950	4	10	423.189
2.44	0.44	0.54	0.107	19.6	27	1.8	3323	2950	4	10	377.986
2.5	0.19	0.14	0.107	19.6	27	1.8	3323	2950	4	10	225.207
2.56	0.3	0.42	0.035	19.6	27	1.8	3323	2950	4	10	251.452
2.56	0.15	0.15	0.042	19.6	27	1.8	3323	2950	4	10	192.675
2.61	0.61	0.66	0.107	19.6	27	1.8	3323	2950	4	10	384.514
2.67	0.64	0.67	0.107	19.6	27	1.8	3323	2950	4	10	377.05
2.73	0.55	0.59	0.107	19.6	27	1.8	3323	2950	4	10	285.61
2.78	0.36	0.49	0.107	19.6	27	1.8	3323	2950	4	10	186.228
2.84	0.27	0.38	0.035	19.6	27	1.8	3323	2950	4	10	114.395
3.01	0.4	0.42	0.107	19.6	27	1.8	3323	2950	4	10	79.7909
3.18	0.48	0.57	0.107	19.6	27	1.8	3323	2950	4	10	80.7645
1.65	0.32	0.59	0.035	12.2	39	1.6	2662	2342	1	11	380.965
1.7	0.38	0.57	0.036	12.2	39	1.6	2662	2342	1	11	373.484
1.76	0.22	0.32	0.022	12.2	39	1.6	2662	2342	1	11	386.356
1.82	0.34	0.44	0.024	12.2	39	1.6	2662	2342	1	11	362.403
1.87	0.15	0.15	0.042	12.2	39	1.6	2662	2342	1	11	371.787
1.87	0.27	0.47	0.035	12.2	39	1.6	2662	2342	1	11	357.006
1.93	0.34	0.59	0.042	12.2	39	1.6	2662	2342	1	11	333.902
1.99	0.34	0.58	0.042	12.2	39	1.6	2662	2342	1	11	329.72
2.04	0.21	0.46	0.022	12.2	39	1.6	2662	2342	1	11	335.045
2.1	0.34	0.51	0.107	12.2	39	1.6	2662	2342	1	11	318.822
2.16	0.3	0.4	0.024	12.2	39	1.6	2662	2342	1	11	321.095
2.21	0.38	0.4	0.107	12.2	39	1.6	2662	2342	1	11	310.45
2.21	0.16	0.16	0.035	12.2	39	1.6	2662	2342	1	11	335.644
2.27	0.4	0.44	0.107	12.2	39	1.6	2662	2342	1	11	302.317
2.44	0.44	0.54	0.107	12.2	39	1.6	2662	2342	1	11	285.81
2.5	0.19	0.14	0.107	12.2	39	1.6	2662	2342	1	11	315.855
2.56	0.3	0.42	0.035	12.2	39	1.6	2662	2342	1	11	294.757
2.56	0.15	0.15	0.042	12.2	39	1.6	2662	2342	1	11	314.096
2.61	0.61	0.66	0.107	12.2	39	1.6	2662	2342	1	11	221.688
2.67	0.64	0.67	0.107	12.2	39	1.6	2662	2342	1	11	212.617
2.73	0.55	0.59	0.107	12.2	39	1.6	2662	2342	1	11	223.125
2.78	0.36	0.49	0.107	12.2	39	1.6	2662	2342	1	11	238.769
2.84	0.27	0.38	0.035	12.2	39	1.6	2662	2342	1	11	248.946
3.01	0.4	0.42	0.107	12.2	39	1.6	2662	2342	1	11	216.083
3.18	0.48	0.57	0.107	12.2	39	1.6	2662	2342	1	11	181.947
1.65	0.32	0.59	0.035	12.2	39	1.6	2662	2342	2	11	87.6687
1.7	0.38	0.57	0.036	12.2	39	1.6	2662	2342	2	11	73.6318
1.76	0.22	0.32	0.022	12.2	39	1.6	2662	2342	2	11	92.8903
1.82	0.34	0.44	0.024	12.2	39	1.6	2662	2342	2	11	67.9808
1.87	0.15	0.15	0.042	12.2	39	1.6	2662	2342	2	11	86.4354
1.87	0.27	0.47	0.035	12.2	39	1.6	2662	2342	2	11	65.5553
1.93	0.34	0.59	0.042	12.2	39	1.6	2662	2342	2	11	49.6761
1.99	0.34	0.58	0.042	12.2	39	1.6	2662	2342	2	11	44.3592
2.04	0.21	0.46	0.022	12.2	39	1.6	2662	2342	2	11	59.1795
2.1	0.34	0.51	0.107	12.2	39	1.6	2662	2342	2	11	41.2269
2.16	0.3	0.4	0.024	12.2	39	1.6	2662	2342	2	11	48.3978
2.21	0.38	0.4	0.107	12.2	39	1.6	2662	2342	2	11	40.2105
2.21	0.16	0.16	0.035	12.2	39	1.6	2662	2342	2	11	70.6729
2.27	0.4	0.44	0.107	12.2	39	1.6	2662	2342	2	11	29.2072
2.44	0.44	0.54	0.107	12.2	39	1.6	2662	2342	2	11	9.86799
2.5	0.19	0.14	0.107	12.2	39	1.6	2662	2342	2	11	56.6714
2.56	0.3	0.42	0.035	12.2	39	1.6	2662	2342	2	11	27.5923
2.56	0.15	0.15	0.042	12.2	39	1.6	2662	2342	2	11	58.2139
2.61	0.61	0.66	0.107	12.2	39	1.6	2662	2342	2	11	-48.2325
2.67	0.64	0.67	0.107	12.2	39	1.6	2662	2342	2	11	-56.0238
2.73	0.55	0.59	0.107	12.2	39	1.6	2662	2342	2	11	-33.9669
2.78	0.36	0.49	0.107	12.2	39	1.6	2662	2342	2	11	0.0955412
2.84	0.27	0.38	0.035	12.2	39	1.6	2662	2342	2	11	22.1538
3.01	0.4	0.42	0.107	12.2	39	1.6	2662	2342	2	11	1.06619
3.18	0.48	0.57	0.107	12.2	39	1.6	2662	2342	2	11	-18.1446
1.65	0.32	0.59	0.035	12.2	39	1.6	2662	2342	3	11	84.8001
1.7	0.38	0.57	0.036	12.2	39	1.6	2662	2342	3	11	70.6067
1.76	0.22	0.32	0.022	12.2	39	1.6	2662	2342	3	11	70.6067
1.82	0.34	0.44	0.024	12.2	39	1.6	2662	2342	3	11	89.6991
1.87	0.15	0.15	0.042	12.2	39	1.6	2662	2342	3	11	83.6349
1.87	0.27	0.47	0.035	12.2	39	1.6	2662	2342	3	11	63.6243
1.93	0.34	0.59	0.042	12.2	39	1.6	2662	2342	3	11	48.1545
1.99	0.34	0.58	0.042	12.2	39	1.6	2662	2342	3	11	40.496
2.04	0.21	0.46	0.022	12.2	39	1.6	2662	2342	3	11	56.4906
2.1	0.34	0.51	0.107	12.2	39	1.6	2662	2342	3	11	38.5075
2.16	0.3	0.4	0.024	12.2	39	1.6	2662	2342	3	11	46.256
2.21	0.38	0.4	0.107	12.2	39	1.6	2662	2342	3	11	38.2859
2.21	0.16	0.16	0.035	12.2	39	1.6	2662	2342	3	11	68.8395
2.27	0.4	0.44	0.107	12.2	39	1.6	2662	2342	3	11	27.9769
2.44	0.44	0.54	0.107	12.2	39	1.6	2662	2342	3	11	7.59699
2.5	0.19	0.14	0.107	12.2	39	1.6	2662	2342	3	11	56.4297
2.56	0.3	0.42	0.035	12.2	39	1.6	2662	2342	3	11	26.4016
2.56	0.15	0.15	0.042	12.2	39	1.6	2662	2342	3	11	55.5956
2.61	0.61	0.66	0.107	12.2	39	1.6	2662	2342	3	11	-52.232
2.67	0.64	0.67	0.107	12.2	39	1.6	2662	2342	3	11	-57.4917
2.73	0.55	0.59	0.107	12.2	39	1.6	2662	2342	3	11	-35.7749
2.78	0.36	0.49	0.107	12.2	39	1.6	2662	2342	3	11	-1.23119
2.84	0.27	0.38	0.035	12.2	39	1.6	2662	2342	3	11	21.5598
3.01	0.4	0.42	0.107	12.2	39	1.6	2662	2342	3	11	-0.614277
3.18	0.48	0.57	0.107	12.2	39	1.6	2662	2342	3	11	-19.7612
1.65	0.32	0.59	0.035	12.2	39	1.6	2662	2342	4	11	88.9834
1.7	0.38	0.57	0.036	12.2	39	1.6	2662	2342	4	11	73.3267
1.76	0.22	0.32	0.022	12.2	39	1.6	2662	2342	4	11	94.9002
1.82	0.34	0.44	0.024	12.2	39	1.6	2662	2342	4	11	69.2826
1.87	0.15	0.15	0.042	12.2	39	1.6	2662	2342	4	11	89.122
1.87	0.27	0.47	0.035	12.2	39	1.6	2662	2342	4	11	67.7369
1.93	0.34	0.59	0.042	12.2	39	1.6	2662	2342	4	11	52.5816
1.99	0.34	0.58	0.042	12.2	39	1.6	2662	2342	4	11	44.6294
2.04	0.21	0.46	0.022	12.2	39	1.6	2662	2342	4	11	60.6639
2.1	0.34	0.51	0.107	12.2	39	1.6	2662	2342	4	11	43.9507
2.16	0.3	0.4	0.024	12.2	39	1.6	2662	2342	4	11	52.2689
2.21	0.38	0.4	0.107	12.2	39	1.6	2662	2342	4	11	43.8763
2.21	0.16	0.16	0.035	12.2	39	1.6	2662	2342	4	11	75.1657
2.27	0.4	0.44	0.107	12.2	39	1.6	2662	2342	4	11	33.709
2.44	0.44	0.54	0.107	12.2	39	1.6	2662	2342	4	11	12.0399
2.5	0.19	0.14	0.107	12.2	39	1.6	2662	2342	4	11	62.5683
2.56	0.3	0.42	0.035	12.2	39	1.6	2662	2342	4	11	29.9032
2.56	0.15	0.15	0.042	12.2	39	1.6	2662	2342	4	11	60.627
2.61	0.61	0.66	0.107	12.2	39	1.6	2662	2342	4	11	-45.4823
2.67	0.64	0.67	0.107	12.2	39	1.6	2662	2342	4	11	-49.9229
2.73	0.55	0.59	0.107	12.2	39	1.6	2662	2342	4	11	-27.3992
2.78	0.36	0.49	0.107	12.2	39	1.6	2662	2342	4	11	5.91535
2.84	0.27	0.38	0.035	12.2	39	1.6	2662	2342	4	11	27.5566
3.01	0.4	0.42	0.107	12.2	39	1.6	2662	2342	4	11	5.98627
3.18	0.48	0.57	0.107	12.2	39	1.6	2662	2342	4	11	-11.348
1.65	0.32	0.59	0.035	7	50	2	2702	1982	1	12	-663.826
1.7	0.38	0.57	0.036	7	50	2	2702	1982	1	12	-663.41
1.76	0.22	0.32	0.022	7	50	2	2702	1982	1	12	-599.735
1.82	0.34	0.44	0.024	7	50	2	2702	1982	1	12	-615.065
1.87	0.15	0.15	0.042	7	50	2	2702	1982	1	12	-554.417
1.87	0.27	0.47	0.035	7	50	2	2702	1982	1	12	-593.782
1.93	0.34	0.59	0.042	7	50	2	2702	1982	1	12	-606.579
1.99	0.34	0.58	0.042	7	50	2	2702	1982	1	12	-592.151
2.04	0.21	0.46	0.022	7	50	2	2702	1982	1	12	-542.023
2.1	0.34	0.51	0.107	7	50	2	2702	1982	1	12	-556.953
2.16	0.3	0.4	0.024	7	50	2	2702	1982	1	12	-523.343
2.21	0.38	0.4	0.107	7	50	2	2702	1982	1	12	-521.625
2.21	0.16	0.16	0.035	7	50	2	2702	1982	1	12	-472.061
2.27	0.4	0.44	0.107	7	50	2	2702	1982	1	12	-516.778
2.44	0.44	0.54	0.107	7	50	2	2702	1982	1	12	-498.003
2.5	0.19	0.14	0.107	7	50	2	2702	1982	1	12	-400.923
2.56	0.3	0.42	0.035	7	50	2	2702	1982	1	12	-427.073
2.56	0.15	0.15	0.042	7	50	2	2702	1982	1	12	-384.682
2.61	0.61	0.66	0.107	7	50	2	2702	1982	1	12	-514.263
2.67	0.64	0.67	0.107	7	50	2	2702	1982	1	12	-509.419
2.73	0.55	0.59	0.107	7	50	2	2702	1982	1	12	-459.995
2.78	0.36	0.49	0.107	7	50	2	2702	1982	1	12	-389.789
2.84	0.27	0.38	0.035	7	50	2	2702	1982	1	12	-345.333
3.01	0.4	0.42	0.107	7	50	2	2702	1982	1	12	-328.336
3.18	0.48	0.57	0.107	7	50	2	2702	1982	1	12	-324.686
1.65	0.32	0.59	0.035	7	50	2	2702	1982	2	12	-954.887
1.7	0.38	0.57	0.036	7	50	2	2702	1982	2	12	-949.307
1.76	0.22	0.32	0.022	7	50	2	2702	1982	2	12	-869.352
1.82	0.34	0.44	0.024	7	50	2	2702	1982	2	12	-887.383
1.87	0.15	0.15	0.042	7	50	2	2702	1982	2	12	-810.661
1.87	0.27	0.47	0.035	7	50	2	2702	1982	2	12	-859.876
1.93	0.34	0.59	0.042	7	50	2	2702	1982	2	12	-874.615
1.99	0.34	0.58	0.042	7	50	2	2702	1982	2	12	-855.785
2.04	0.21	0.46	0.022	7	50	2	2702	1982	2	12	-792.491
2.1	0.34	0.51	0.107	7	50	2	2702	1982	2	12	-810.097
2.16	0.3	0.4	0.024	7	50	2	2702	1982	2	12	-767.454
2.21	0.38	0.4	0.107	7	50	2	2702	1982	2	12	-764.459
2.21	0.16	0.16	0.035	7	50	2	2702	1982	2	12	-701.691
2.27	0.4	0.44	0.107	7	50	2	2702	1982	2	12	-757.551
2.44	0.44	0.54	0.107	7	50	2	2702	1982	2	12	-731.63
2.5	0.19	0.14	0.107	7	50	2	2702	1982	2	12	-608.392
2.56	0.3	0.42	0.035	7	50	2	2702	1982	2	12	-641.424
2.56	0.15	0.15	0.042	7	50	2	2702	1982	2	12	-587.207
2.61	0.61	0.66	0.107	7	50	2	2702	1982	2	12	-748.835
2.67	0.64	0.67	0.107	7	50	2	2702	1982	2	12	-741.776
2.73	0.55	0.59	0.107	7	50	2	2702	1982	2	12	-679.967
2.78	0.36	0.49	0.107	7	50	2	2702	1982	2	12	-591.797
2.84	0.27	0.38	0.035	7	50	2	2702	1982	2	12	-534.514
3.01	0.4	0.42	0.107	7	50	2	2702	1982	2	12	-511.099
3.18	0.48	0.57	0.107	7	50	2	2702	1982	2	12	-504.288
1.65	0.32	0.59	0.035	7	50	2	2702	1982	3	12	-956.391
1.7	0.38	0.57	0.036	7	50	2	2702	1982	3	12	-950.826
1.76	0.22	0.32	0.022	7	50	2	2702	1982	3	12	-950.826
1.82	0.34	0.44	0.024	7	50	2	2702	1982	3	12	-870.692
1.87	0.15	0.15	0.042	7	50	2	2702	1982	3	12	-811.891
1.87	0.27	0.47	0.035	7	50	2	2702	1982	3	12	-861.212
1.93	0.34	0.59	0.042	7	50	2	2702	1982	3	12	-876.001
1.99	0.34	0.58	0.042	7	50	2	2702	1982	3	12	-857.139
2.04	0.21	0.46	0.022	7	50	2	2702	1982	3	12	-793.726
2.1	0.34	0.51	0.107	7	50	2	2702	1982	3	12	-811.384
2.16	0.3	0.4	0.024	7	50	2	2702	1982	3	12	-768.659
2.21	0.38	0.4	0.107	7	50	2	2702	1982	3	12	-765.672
2.21	0.16	0.16	0.035	7	50	2	2702	1982	3	12	-702.801
2.27	0.4	0.44	0.107	7	50	2	2702	1982	3	12	-758.769
2.44	0.44	0.54	0.107	7	50	2	2702	1982	3	12	-732.834
2.5	0.19	0.14	0.107	7	50	2	2702	1982	3	12	-609.396
2.56	0.3	0.42	0.035	7	50	2	2702	1982	3	12	-642.467
2.56	0.15	0.15	0.042	7	50	2	2702	1982	3	12	-588.204
2.61	0.61	0.66	0.107	7	50	2	2702	1982	3	12	-750.083
2.67	0.64	0.67	0.107	7	50	2	2702	1982	3	12	-743.031
2.73	0.55	0.59	0.107	7	50	2	2702	1982	3	12	-681.108
2.78	0.36	0.49	0.107	7	50	2	2702	1982	3	12	-592.795
2.84	0.27	0.38	0.035	7	50	2	2702	1982	3	12	-535.438
3.01	0.4	0.42	0.107	7	50	2	2702	1982	3	12	-512.006
3.18	0.48	0.57	0.107	7	50	2	2702	1982	3	12	-505.224
1.65	0.32	0.59	0.035	7	50	2	2702	1982	4	12	-930.233
1.7	0.38	0.57	0.036	7	50	2	2702	1982	4	12	-925.036
1.76	0.22	0.32	0.022	7	50	2	2702	1982	4	12	-844.713
1.82	0.34	0.44	0.024	7	50	2	2702	1982	4	12	-863.407
1.87	0.15	0.15	0.042	7	50	2	2702	1982	4	12	-786.168
1.87	0.27	0.47	0.035	7	50	2	2702	1982	4	12	-836.063
1.93	0.34	0.59	0.042	7	50	2	2702	1982	4	12	-851.383
1.99	0.34	0.58	0.042	7	50	2	2702	1982	4	12	-832.794
2.04	0.21	0.46	0.022	7	50	2	2702	1982	4	12	-769.277
2.1	0.34	0.51	0.107	7	50	2	2702	1982	4	12	-787.514
2.16	0.3	0.4	0.024	7	50	2	2702	1982	4	12	-744.855
2.21	0.38	0.4	0.107	7	50	2	2702	1982	4	12	-742.269
2.21	0.16	0.16	0.035	7	50	2	2702	1982	4	12	-679.146
2.27	0.4	0.44	0.107	7	50	2	2702	1982	4	12	-735.788
2.44	0.44	0.54	0.107	7	50	2	2702	1982	4	12	-710.973
2.5	0.19	0.14	0.107	7	50	2	2702	1982	4	12	-587.562
2.56	0.3	0.42	0.035	7	50	2	2702	1982	4	12	-620.978
2.56	0.15	0.15	0.042	7	50	2	2702	1982	4	12	-566.735
2.61	0.61	0.66	0.107	7	50	2	2702	1982	4	12	-729.451
2.67	0.64	0.67	0.107	7	50	2	2702	1982	4	12	-722.748
2.73	0.55	0.59	0.107	7	50	2	2702	1982	4	12	-661.077
2.78	0.36	0.49	0.107	7	50	2	2702	1982	4	12	-572.796
2.84	0.27	0.38	0.035	7	50	2	2702	1982	4	12	-515.823
3.01	0.4	0.42	0.107	7	50	2	2702	1982	4	12	-493.508
3.18	0.48	0.57	0.107	7	50	2	2702	1982	4	12	-487.873
