# Supplementary material for: Data in support of energy performance of double-glazed windows
Source: Data Brief. 2016 Apr 4;7:1139–42. doi: 10.1016/j.dib.2016.03.094 (PMC4833126; doi:10.1016/j.dib.2016.03.094)
Supplement: Supplementary file 3 — Supplementary material [file mmc3.xlsx]

## Sheet: Cold
Window	Required annaul heating & coolin load (kW)
	Orientation
	North	South	East	West
control	55061.4	58926.5	59092.5	58541.4
W-01	45060.1	43407.5	43424.8	43091.2
W-02	45118	43542.7	43565.4	43233.1
W-03	45495.5	44085.7	44119.6	43782.3
W-04	45480.1	44096.6	44128.6	43780.4
W-05	45844.7	44614.6	44654.3	44317.1
W-06	45648.8	44356.3	44387.8	44035.2
W-07	45636.7	44378.9	44414.9	44059.8
W-08	45777.2	44586.1	44623.4	44270.6
W-09	46094.6	45055	45092.2	44741.3
W-10	46077.2	45066.3	45106.5	44741.7
W-11	46301.3	45406.1	45451.8	45088.3
W-12	46381.3	45534.9	45585.5	45221.7
W-13	46637.8	45872.7	45928.2	45557.3
W-14	46470.7	45688.8	45750.1	45368.7
W-15	46742.6	46142.7	46199.2	45814.2
W-16	47332.5	46944.4	47010	46623.6
W-17	47238.7	46866.2	46929.1	46542.7
W-18	47487.1	47171.9	47235	46850.7
W-19	46833.6	46388	46447.8	46056.5
W-20	46908	46555.8	46617.4	46221.1
W-21	47238	47014.8	47078.6	46685.5
W-22	47688.1	47623.5	47697.5	47294.2
W-23	47988.9	48061.4	48139.2	47735.5
W-24	48295.1	48602.6	48677.5	48273.2
W-25	48544	49038.8	49125.1	48704.6

## Sheet: Tropical
Window	Required annaul heating & coolin load (kW)
	Orientation
	North	South	East	West
control	202604	201718	201022	199876
W-01	181760	175452	174744	173255
W-02	182152	175895	175193	173713
W-03	179764	173086	172381	170905
W-04	180973	174494	173791	172315
W-05	178910	172054	171351	169875
W-06	180556	174004	173299	171840
W-07	181677	175314	174616	173159
W-08	181579	175182	174483	173035
W-09	179920	173240	172532	171091
W-10	181066	174625	173919	172474
W-11	180157	173566	172865	171437
W-12	180605	174110	173415	171986
W-13	178619	171738	171036	169616
W-14	180938	174507	173806	172381
W-15	181789	175501	174801	173398
W-16	178419	171518	170821	169426
W-17	179931	173338	172638	171249
W-18	178313	171406	170701	169312
W-19	184235	178468	177776	176387
W-20	184611	178923	178225	176845
W-21	182910	176915	176218	174837
W-22	180543	174128	173433	172069
W-23	179345	172718	172023	170659
W-24	180314	173859	173166	171815
W-25	181772	175697	175000	173666

## Sheet: Temperate
Window	Required annaul heating & coolin load (kW)
	Orientation
	North	South	East	West
control	51183.5	50368.8	101552	49864.9
W-01	47308.4	43969.6	91277.9	43447.2
W-02	47341.6	44048.3	91390	43516.7
W-03	46873.9	43547.2	90421	43018.9
W-04	47072.1	43794.7	90866.8	43269.2
W-05	46666.5	43364.6	90031.1	42839.7
W-06	46967.7	43706.3	90674	43183.1
W-07	47140.8	43934	91074.8	43412
W-08	47105.2	43906.5	91011.7	43382.1
W-09	46788.2	43568.6	90356.8	43047
W-10	46977.3	43812.3	90789.5	43282.8
W-11	46775.9	43635.6	90411.5	43116.3
W-12	46835.8	43747.6	90583.5	43223.8
W-13	46492.5	43339.2	89831.7	42817
W-14	46879.7	43837.1	90716.8	43316.6
W-15	46966.3	44064.4	91030.7	43545
W-16	46375.1	43392.6	89767.7	42869.8
W-17	46612.8	43721.6	90334.4	43202.4
W-18	46335.3	43387.6	89722.9	42866.6
W-19	47362.5	44647	92009.5	44119.6
W-20	47409.4	44748.3	92157.7	44223.3
W-21	47095.9	44416.5	91512.4	43899.4
W-22	46685.8	43952.4	90638.2	43434.8
W-23	46478.9	43726.5	90205.4	43212.2
W-24	46674.6	43988.7	90663.3	43477.1
W-25	46946.4	44363.3	91309.7	43853.2

## Sheet: hot & arid
Window	Required annaul heating & coolin load (kW)
	Orientation
	North	South	East	West
control	123135	123694	123287	122601
W-01	107534	103615	103172	102406
W-02	107791	103923	103479	102706
W-03	106469	102381	103479	101172
W-04	107186	103230	101934	102027
W-05	106053	101915	101469	100713
W-06	106989	103014	102573	101811
W-07	107674	103807	103364	102609
W-08	107651	103788	103345	102592
W-09	106748	102754	102313	101561
W-10	107445	103588	103149	102404
W-11	106986	103063	102623	101874
W-12	107286	103436	102990	102246
W-13	106185	102137	101695	100947
W-14	107511	103712	103275	102534
W-15	108133	104470	104035	103294
W-16	106307	102352	101917	101180
W-17	107196	103405	102964	102225
W-18	106300	102354	101914	101182
W-19	109649	106331	105889	105160
W-20	109910	106660	106224	105495
W-21	109004	105587	105149	104419
W-22	107716	104112	103677	102953
W-23	107098	103429	102989	102261
W-24	107761	104255	103818	103095
W-25	108731	105453	105016	104305
